# Supplementary material for: rs-fMRI and machine learning for ASD diagnosis: a systematic review and meta-analysis
Source: Sci Rep. 2022 Apr 11;12:6030. doi: 10.1038/s41598-022-09821-6 (PMC9001715; doi:10.1038/s41598-022-09821-6)
Supplement: Supplementary file 2 — Supplementary Table S1. [file 41598_2022_9821_MOESM2_ESM.xlsx]

## Sheet: Criteria
FIRST SEARCH INCLUSION AND EXCLUSION CRITERIA
Exclusion criteria (EC)
EC1	Publications in which the search keywords do not appear in the title, abstract and/or text of the publication (excludes the keywords field, the sections thanks, authors biography, bibliographical references and attachments).
EC2	Reviews whose main focus was not the classification between ASD and TD using rs-fMRI and ML.
EC3	Publications that deal with the genetic basis of ASD.
EC4	Publications that seek to define or analyze treatments for ASD.
EC5	Publications that seek to predict the evolution of ASD.
EC6	Publications on ASD that exclusively use other types of brain imaging rather than rs-fMRI.
EC7	Publications that address the classification of ASD and use fMRI, but in specific experiments and not in resting state.
EC8	Publications that mention ASD but it is not the main focus.
EC9	Publications whose objective is to find the relationship between ASD symptoms and the functional connectivity of the brain.
EC10	Publications that seek to understand and characterize the ASD brain network, but do not perform the classification of subjects.
EC11	Publications that are not scientific articles.
EC12	Publications that seek to classify subjects in relation to ASD severity rather than ASD versus TD.
EC13	Publications that address the ASD classification and use rs-fMRI, but do not use ML for classification.
EC14*	Publications that use rs-fMRI, ML, and data from ASD subjects for classification, but do not classify explicitly between ASD and TD.
	* Criteria created after starting the process.
Inclusion criteria (IC)
IC1	Publications that use ML techniques to classify subjects between ASD and TD, based only on rs-fMRI.
IC2	Publications that present guidelines for the application of ML techniques in the classification of brain images, as long as they treat rs-fMRI and ASD and present classification results.
IC3	Publications that use ML techniques to classify individuals between ASD and TD based on rs-fMRI together with other data types.
IC4	Publications that use ML techniques and rs-fMRI to distinguish ASD from other disorders, as long as they also perform the classification between ASD and TD.
The other worksheets present the publications identified and selected for each digital library.

## Sheet: Scopus
ARTICLES THAT WERE IDENTIFIED AND SELECTED IN THE FIRST SEARCH USING THE DIGITAL LIBRARY SCOPUS
Number	Title	Selected?	Criteria
1	A novel transfer learning approach to enhance deep neural network classification of brain functional connectomes	Yes	IC1
2	Analysis of Asperger syndrome using genetic-evolutionary random support vector machine cluster	Yes	IC1
3	Classify autism and control based on deep learning and community structure on resting-state fMRI	Yes	IC1
4	Combining phenotypic and resting-state fMRI data for autism classification with recurrent neural networks	Yes	IC3
5	Using resting state functional MRI to build a personalized autism diagnosis system	Dup.	Dup.
6	Subtyping cognitive profiles in Autism Spectrum Disorder using a Functional Random Forest algorithm	No	EC7
7	Combination of rs-fMRI and sMRI Data to Discriminate Autism Spectrum Disorders in Young Children Using Deep Belief Network	Yes	IC3
8	Indices of repetitive behaviour are correlated with patterns of intrinsic functional connectivity in youth with autism spectrum disorder	No	EC9
9	A general prediction model for the detection of ADHD and Autism using structural and functional MRI	Yes	IC3
10	Predicting Autism Spectrum Disorder Using Domain-Adaptive Cross-Site Evaluation	Yes	IC1
11	Combining Disrupted and Discriminative Topological Properties of Functional Connectivity Networks as Neuroimaging Biomarkers for Accurate Diagnosis of Early Tourette Syndrome Children	No	EC8
12	Randomised controlled trial of simvastatin treatment for autism in young children with neurofibromatosis type 1 (SANTA)	No	EC4
13	Classification of autism spectrum disorder using random support vector machine cluster	Yes	IC1
14	Ripplet II transform and higher order cumulants from R-fMRI data for diagnosis of autism	Yes	IC1
15	Distinct Patterns of Atypical Functional Connectivity in Lower-Functioning Autism	No	EC10
16	3D deep convolutional neural network revealed the value of brain network overlap in differentiating autism spectrum disorder from healthy controls	Yes	IC1
17	Using resting state functional MRI to build a personalized autism diagnosis system	Yes	IC1
18	Machine learning approach to identify a resting-state functional connectivity pattern serving as an endophenotype of autism spectrum disorder	No	EC14
19	3d convolutional neural networks for classification of functional connectomes	Yes	IC1
20	Graph theory based classification of brain connectivity network for autism spectrum disorder	Yes	IC3
21	Differences in atypical resting-state effective connectivity distinguish autism from schizophrenia	Yes	IC4
22	Early prediction of cognitive deficits in very preterm infants using functional connectome data in an artificial neural network framework	No	EC14
23	Multiple functional networks modeling for autism spectrum disorder diagnosis	Yes	IC1
24	Integration and Segregation of Default Mode Network Resting-State Functional Connectivity in Transition-Age Males with High-Functioning Autism Spectrum Disorder: A Proof-of-Concept Study	No	EC10
25	Distributed Intrinsic Functional Connectivity Patterns Predict Diagnostic Status in Large Autism Cohort	Yes	IC1
26	Diagnosing autism spectrum disorder from brain resting-state functional connectivity patterns using a deep neural network with a novel feature selection method	Yes	IC1
27	Functional neuroimaging of high-risk 6-month-old infants predicts a diagnosis of autism at 24 months of age	Yes	IC3
28	Resting-state functional connectivity in autism spectrum disorders: A review	No	EC2
29	Identifying autism from resting-state fMRI using long short-term memory networks	Yes	IC1
30	8th International Workshop on Machine Learning in Medical Imaging, MLMI 2017 held in conjunction with the 20th International Conference on Medical Image Computing and Computer Assisted Intervention, MICCAI 2017	No	EC11
31	Proceedings - 2016 2nd International Conference on Cognitive Computing and Information Processing, CCIP 2016	No	EC11
32	Neural Connectivity Evidence for a Categorical-Dimensional Hybrid Model of Autism Spectrum Disorder	No	EC9
33	A theoretical rut: revisiting and critically evaluating the generalized under/over-connectivity hypothesis of autism	No	EC2
34	Promises, pitfalls, and basic guidelines for applying machine learning classifiers to psychiatric imaging data, with autism as an example	Yes	IC2
35	Identifying high order brain connectome biomarkers via learning on hypergraph	Yes	IC1
36	Resting-state functional connectivity predicts longitudinal change in autistic traits and adaptive functioning in autism	No	EC5
37	Corticospinal tract anatomy and functional connectivity of primary motor cortex in autism	No	EC10
38	Functional organization of the action observation network in autism: A graph theory approach	No	EC10
39	Diagnostic classification of intrinsic functional connectivity highlights somatosensory, default mode, and visual regions in autism	Yes	IC1
40	Resting state functional magnetic resonance imaging and neural network classified autism and control	Yes	IC1
41	Functional connectivity classification of autism identifies highly predictive brain features but falls short of biomarker standards	Yes	IC1
42	Accurate age classification of 6 and 12 month-old infants based on resting-state functional connectivity magnetic resonance imaging data	No	EC8
43	Multiparametric MRI characterization and prediction in autism spectrum disorder using graph theory and machine learning	Yes	IC3
44	Altered network topologies and hub organization in adults with autism: A resting-state fMRI study	No	EC10
45	The implications of brain connectivity in the neuropsychology of autism	No	EC2
46	Multiple-network classification of childhood autism using functional connectivity dynamics	Yes	IC1
47	Multiple-network classification of childhood autism using functional connectivity dynamics.	Dup.	Dup.
48	Microstructural abnormalities of short-distance white matter tracts in autism spectrum disorder	No	EC6
	Date of the search: 12/07/2018
	String (advanced, 2010-2019, TITLE-ABS-KEY):
	("Artificial Intelligence" OR "Machine Learning" OR "Artificial Neural Network" OR "Neural Network" OR "Neural Net" OR "Artificial Neural Net" OR "SVM")
	AND ("rs-fMRI" OR "rsfMRI" OR "R-fMRI" OR "fcMRI" OR "Resting-State Functional Magnetic Resonance Imaging" OR "Resting State Functional Magnetic Resonance Imaging" OR "Rest State Functional Magnetic Resonance Imaging" OR "functional connectivity Magnetic Resonance Imaging" OR "Resting-State fMRI" OR "Resting State fMRI" OR "Rest State fMRI" OR "Resting-State Functional MRI" OR "Resting State Func…
	AND ("Autism spectrum disorders" OR ASD OR "Autism")
	The criteria refer to those in the first worksheet. "Dup." means article duplicated.

## Sheet: NCBI
ARTICLES THAT WERE IDENTIFIED AND SELECTED IN THE FIRST SEARCH USING THE DIGITAL LIBRARY PUBMED – NCBI
Number	Title	Selected?	Criteria
1	Investigating the Correspondence of Clinical Diagnostic Grouping With Underlying Neurobiological and Phenotypic Clusters Using Unsupervised Machine Learning.	No	EC9
2	Using resting state functional MRI to build a personalized autism diagnosis system.	Dup.	Dup.
3	COMBINING PHENOTYPIC AND RESTING-STATE FMRI DATA FOR AUTISM CLASSIFICATION WITH RECURRENT NEURAL NETWORKS.	Dup.	Dup.
4	Machine learning approach to identify a resting-state functional connectivity pattern serving as an endophenotype of autism spectrum disorder.	Dup.	Dup.
5	A Novel Transfer Learning Approach to Enhance Deep Neural Network Classification of Brain Functional Connectomes.	Dup.	Dup.
6	Early prediction of cognitive deficits in very preterm infants using functional connectome data in an artificial neural network framework.	Dup.	Dup.
7	Combination of rs-fMRI and sMRI Data to Discriminate Autism Spectrum Disorders in Young Children Using Deep Belief Network.	Dup.	Dup.
8	A general prediction model for the detection of ADHD and Autism using structural and functional MRI.	Dup.	Dup.
9	Differences in atypical resting-state effective connectivity distinguish autism from schizophrenia.	Dup.	Dup.
10	Randomised controlled trial of simvastatin treatment for autism in young children with neurofibromatosis type 1 (SANTA).	Dup.	Dup.
11	Classification of Autism Spectrum Disorder Using Random Support Vector Machine Cluster.	Dup.	Dup.
12	Predicting Autism Spectrum Disorder Using Domain-Adaptive Cross-Site Evaluation.	Dup.	Dup.
13	Subtyping cognitive profiles in Autism Spectrum Disorder using a Functional Random Forest algorithm.	Dup.	Dup.
14	Identification of autism spectrum disorder using deep learning and the ABIDE dataset.	Yes	IC1
15	Integration and Segregation of Default Mode Network Resting-State Functional Connectivity in Transition-Age Males with High-Functioning Autism Spectrum Disorder: A Proof-of-Concept Study.	Dup.	Dup.
16	Diagnosing Autism Spectrum Disorder from Brain Resting-State Functional Connectivity Patterns Using a Deep Neural Network with a Novel Feature Selection Method.	Dup.	Dup.
17	Multiple functional networks modeling for autism spectrum disorder diagnosis.	Dup.	Dup.
18	Distributed Intrinsic Functional Connectivity Patterns Predict Diagnostic Status in Large AutismCohort.	Dup.	Dup.
19	Functional neuroimaging of high-risk 6-month-old infants predicts a diagnosis of autism at 24 months of age.	Dup.	Dup.
20	Promises, Pitfalls, and Basic Guidelines for Applying Machine Learning Classifiers to Psychiatric Imaging Data, with Autism as an Example.	Dup.	Dup.
21	A theoretical rut: revisiting and critically evaluating the generalized under/over-connectivity hypothesis of autism.	Dup.	Dup.
22	Resting-state functional connectivity predicts longitudinal change in autistic traits and adaptive functioning in autism.	Dup.	Dup.
23	Functional Organization of the Action Observation Network in Autism: A Graph Theory Approach.	Dup.	Dup.
24	Diagnostic classification of intrinsic functional connectivity highlights somatosensory, default mode, and visual regions in autism.	Dup.	Dup.
25	Functional connectivity classification of autism identifies highly predictive brain features but falls short of biomarker standards.	Dup.	Dup.
26	Multiple-network classification of childhood autism using functional connectivity dynamics.	Dup.	Dup.
27	Resting state functional magnetic resonance imaging and neural network classified autism and control.	Dup.	Dup.
28	Multiparametric MRI characterization and prediction in autism spectrum disorder using graph theory and machine learning.	Dup.	Dup.
	Date of the search: 12/07/2018
	String (2010-2019, PubMed):
	("Artificial Intelligence" OR "Machine Learning" OR "Artificial Neural Network" OR "Neural Network" OR "Neural Net" OR "Artificial Neural Net" OR "SVM")
	AND ("rs-fMRI" OR "rsfMRI" OR "R-fMRI" OR "fcMRI" OR "Resting-State Functional Magnetic Resonance Imaging" OR "Resting State Functional Magnetic Resonance Imaging" OR "Rest State Functional Magnetic Resonance Imaging" OR "functional connectivity Magnetic Resonance Imaging" OR "Resting-State fMRI" OR "Resting State fMRI" OR "Rest State fMRI" OR "Resting-State Functional MRI" OR "Resting State Func…
	AND ("Autism spectrum disorders" OR ASD OR "Autism")
	The criteria refer to those in the first worksheet. "Dup." means article duplicated.

## Sheet: Engineering Village
ARTICLES THAT WERE IDENTIFIED AND SELECTED IN THE FIRST SEARCH USING THE DIGITAL LIBRARY EL COMPENDEX
Number	Title	Selected?	Criteria
1	Combining phenotypic and resting-state fMRI data for autism classification with recurrent neural networks	Dup.	Dup.
2	A generative-discriminative basis learning framework to predict clinical severity from resting state functional MRI data	No	EC12
3	Identifying autism from resting-state fMRI using long short-term memory networks	Dup.	Dup.
4	Combination of rs-fMRI and sMRI Data to Discriminate Autism Spectrum Disorders in Young Children Using Deep Belief Network	Dup.	Dup.
5	Classify autism and control based on deep learning and community structure on resting-state fMRI	Dup.	Dup.
6	Detecting community structure based on optimized modularity by genetic algorithm in resting-state fMRI	No	EC10
7	3D deep convolutional neural network revealed the value of brain network overlap in differentiating autism spectrum disorder from healthy controls	Dup.	Dup.
8	Multiple-network classification of childhood autism using functional connectivity dynamics	Dup.	Dup.
9	Region-wise stochastic pattern modeling for autism spectrum disorder identification and temporal dynamics analysis	Yes	IC1
10	Ripplet II transform and higher order cumulants from R-fMRI data for diagnosis of autism	Dup.	Dup.
11	Graph theory based classification of brain connectivity network for autism spectrum disorder	Dup.	Dup.
12	Identifying personalized autism related impairments using resting functional MRI and ADOS reports	Yes	IC3
13	A tensor statistical model for quantifying dynamic functional connectivity	Yes	IC1
14	Riemannian regression and classification models of brain networks applied to autism	Yes	IC1
15	3d convolutional neural networks for classification of functional connectomes	Dup.	Dup.
16	8th International Workshop on Machine Learning in Medical Imaging, MLMI 2017 held in conjunction with the 20th International Conference on Medical Image Computing and Computer Assisted Intervention, MICCAI 2017	Dup.	Dup.
17	Proceedings - 2016 2nd International Conference on Cognitive Computing and Information Processing, CCIP 2016	Dup.	Dup.
18	Identifying high order brain connectome biomarkers via learning on hypergraph	Dup.	Dup.
	Date of the search: 12/07/2018
	String (2010-2019):
	("Artificial Intelligence" OR "Machine Learning" OR "Artificial Neural Network" OR "Neural Network" OR "Neural Net" OR "Artificial Neural Net" OR "SVM")
	AND ("rs-fMRI" OR "rsfMRI" OR "R-fMRI" OR "fcMRI" OR "Resting-State Functional Magnetic Resonance Imaging" OR "Resting State Functional Magnetic Resonance Imaging" OR "Rest State Functional Magnetic Resonance Imaging" OR "functional connectivity Magnetic Resonance Imaging" OR "Resting-State fMRI" OR "Resting State fMRI" OR "Rest State fMRI" OR "Resting-State Functional MRI" OR "Resting State Func…
	AND ("Autism spectrum disorders" OR ASD OR "Autism")
	The criteria refer to those in the first worksheet. "Dup." means article duplicated.

## Sheet: IEEE
ARTICLES THAT WERE IDENTIFIED AND SELECTED IN THE FIRST SEARCH USING THE DIGITAL LIBRARY IEEE XPLORE
Number	Title	Selected?	Criteria
1	Biomarker Detection from fMRI-Based Complete Functional Connectivity Networks	No	EC8
2	Is deep learning better than kernel regression for functional connectivity prediction of fluid intelligence?	No	EC8
3	Sparse Multiview Task-Centralized Ensemble Learning for ASD Diagnosis Based on Age- and Sex-Related Functional Connectivity Patterns	Yes	IC3
4	Classify autism and control based on deep learning and community structure on resting-state fMRI	Dup.	Dup.
5	Using resting state functional MRI to build a personalized autism diagnosis system	Dup.	Dup.
6	Modeling resting state fMRI data via longitudinal supervised stochastic coordinate coding	No	EC8
7	Combining phenotypic and resting-state fMRI data for autism classification with recurrent neural networks	Dup.	Dup.
8	Experimental Comparisons of Sparse Dictionary Learning and Independent Component Analysis for Brain Network Inference from fMRI Data	No	EC1
9	Movement Symmetry Assessment by Bilateral Motion Data Fusion	No	EC8
10	Brain-wide Genome-wide Association Study for Alzheimer's Disease via Joint Projection Learning and Sparse Regression Model	No	EC1
11	A Role for the Frontal Aslant Tract in Speech Planning: A Neurosurgical Case Study	No	EC1
12	A mixed-effects model for detecting disrupted connectivities in heterogeneous data	No	EC10
13	Ordinal Pattern: A New Descriptor for Brain Connectivity Networks	No	EC8
14	Identifying Resting-state Multi-Frequency Biomarkers via Tree-Guided Group Sparse Learning for Schizophrenia Classification	No	EC1
15	Multi-Task Multi-View Learning Based on Cooperative Multi-Objective Optimization	Yes	IC3
16	Automatic Recognition of fMRI-Derived Functional Networks Using 3-D Convolutional Neural Networks	No	EC8
17	Multimodal Functional and Structural Brain Connectivity Analysis in Autism: A Preliminary Integrated Approach With EEG, fMRI, and DTI	No	EC10
18	Bayesian Multiresolution Variable Selection for Ultra-High Dimensional Neuroimaging Data	No	EC10
19	Ripplet II transform and higher order cumulants from R-fMRI data for diagnosis of autism	Dup.	Dup.
20	Comparing univalent and bivalent brain functional connectivity measures using machine learning	Yes	IC1
21	Resting-State fMRI Functional Connectivity: Big Data Preprocessing Pipelines and Topological Data Analysis	No	EC8
22	Robust Spatial Filtering With Graph Convolutional Neural Networks	No	EC8
23	Template-guided Functional Network Identification via Supervised Dictionary Learning	No	EC10
24	Case-control discrimination through effective brain connectivity	Yes	IC3
25	Network Connectivity of the Right STS in Three Social Perception Localizers	No	EC8
26	Graph theoretical biomarkers for schizophrenic Brain Functional Networks	No	EC8
27	Organising committee	No	EC11
28	A Model for Classification Based on the Functional Connectivity Pattern Dynamics of the Brain	No	EC8
29	An enhanced effect-size thresholding method for the diagnosis of Autism Spectrum Disorder using resting state functional MRI	Yes	IC1
30	Table of contents	No	EC11
31	Kernel partial least squares regression for relating functional brain network topology to clinical measures of behavior	No	EC9
32	Identifying autism biomarkers in default mode network using sparse representation of resting-state fMRI data	Yes	IC1
33	Identifying the latent active patterns underlying the dynamic organization of human brain using resting-state fMRI	No	EC8
34	Age-related Multiscale Changes in Brain Signal Variability in Pre-task versus Post-task Resting-state EEG	No	EC1
35	Development of Network Synchronization Predicts Language Abilities	No	EC8
36	Using regional homogeneity from functional MRI for diagnosis of ASD among males	Yes	IC1
37	Assessment of functional connectivity in autistic brain fMRI	No	EC10
38	Kernel-based classification for brain connectivity graphs on the Riemannian manifold of positive definite matrices	Yes	IC1
39	Importance of phenotypic information in ADHD diagnosis	No	EC8
40	Randomized Structural Sparsity-Based Support Identification with Applications to Locating Activated or Discriminative Brain Areas: A Multicenter Reproducibility Study	No	EC10
41	Fully Connected Cascade Artificial Neural Network Architecture for Attention Deficit Hyperactivity Disorder Classification From Functional Magnetic Resonance Imaging Data	No	EC8
42	Motor Imagery Learning Induced Changes in Functional Connectivity of the Default Mode Network	No	EC8
43	Beyond the Tripartite Cognition–Emotion–Interoception Model of the Human Insular Cortex	No	EC1
44	Shared and Specific Independent Components Analysis for Between-Group Comparison	No	EC1
45	Differentiation between resting-state fMRI data from ADHD and normal subjects: Based on functional connectivity and machine learning	No	EC8
46	Discriminative analysis of resting-state brain functional connectivity patterns of Attention-Deficit Hyperactivity Disorder using Kernel Principal Component Analysis	No	EC8
	Date of the search: 12/07/2018
	String (advanced, 2010-2019, full text):
	("Artificial Intelligence" OR "Machine Learning" OR "Artificial Neural Network" OR "Neural Network" OR "Neural Net" OR "Artificial Neural Net" OR "SVM")
	AND ("rs-fMRI" OR "rsfMRI" OR "R-fMRI" OR "fcMRI" OR "Resting-State Functional Magnetic Resonance Imaging" OR "Resting State Functional Magnetic Resonance Imaging" OR "Rest State Functional Magnetic Resonance Imaging" OR "functional connectivity Magnetic Resonance Imaging" OR "Resting-State fMRI" OR "Resting State fMRI" OR "Rest State fMRI" OR "Resting-State Functional MRI" OR "Resting State Func…
	AND ("Autism spectrum disorders" OR ASD OR "Autism")
	The criteria refer to those in the first worksheet. "Dup." means article duplicated.
