# Supplementary material for: rs-fMRI and machine learning for ASD diagnosis: a systematic review and meta-analysis
Source: Sci Rep. 2022 Apr 11;12:6030. doi: 10.1038/s41598-022-09821-6 (PMC9001715; doi:10.1038/s41598-022-09821-6)
Supplement: Supplementary file 3 — Supplementary Table S2. [file 41598_2022_9821_MOESM3_ESM.xlsx]

## Sheet: Criteria
SECOND SEARCH INCLUSION AND EXCLUSION CRITERIA
Exclusion criteria (EC)
EC1	Publications in which the search keywords do not appear in the title, abstract and/or text of the publication (excludes the keywords field, the sections thanks, authors biography, bibliographical references and attachments).
EC2	Reviews whose main focus was not the classification between ASD and TD using rs-fMRI and ML.
EC3	Publications that deal with the genetic basis of ASD.
EC4	Publications that seek to define or analyze treatments for ASD.
EC5	Publications that seek to predict the evolution of ASD.
EC6	Publications on ASD that exclusively use other types of brain imaging rather than rs-fMRI.
EC7	Publications that address the classification of ASD and use fMRI, but in specific experiments and not in resting state.
EC8	Publications that mention ASD but it is not the main focus.
EC9	Publications whose objective is to find the relationship between ASD symptoms and the functional connectivity of the brain.
EC10	Publications that seek to understand and characterize the ASD brain network, but do not perform the classification of subjects.
EC11	Publications that are not scientific articles.
EC12	Publications that seek to classify subjects in relation to ASD severity rather than ASD versus TD.
EC13	Publications that address the ASD classification and use rs-fMRI, but do not use ML for classification.
EC14	Publications that use rs-fMRI, ML, and data from ASD subjects for classification, but do not classify explicitly between ASD and TD.
EC15*	Publications that seek to determine the best modeling choices for ASD classification using rs-fMRI and ML but do not present the classification results directly.
EC16*	Publications whose objective is to find the relationship between functional connectivity and specific activities but do not perform the classification of subjects.
EC17*	Publications related to video-based ASD detection.
EC18*	Articles not published in English.
	* Criteria created after starting the process.
Inclusion criteria (IC)
IC1	Publications that use ML techniques to classify subjects between ASD and TD, based only on rs-fMRI.
IC2	Publications that present guidelines for the application of ML techniques in the classification of brain images, as long as they treat rs-fMRI and ASD and present classification results.
IC3	Publications that use ML techniques to classify individuals between ASD and TD based on rs-fMRI together with other data types.
IC4	Publications that use ML techniques and rs-fMRI to distinguish ASD from other disorders, as long as they also perform the classification between ASD and TD.
The other worksheets present the publications identified and selected for each digital library.

## Sheet: Scopus
ARTICLES THAT WERE IDENTIFIED AND SELECTED IN THE SECOND SEARCH USING THE DIGITAL LIBRARY SCOPUS
Number	Title	Selected?	Criteria
1	MALINI (Machine Learning in NeuroImaging): A MATLAB toolbox for aiding clinical diagnostics using resting-state fMRI data	No	EC14
2	A joint network optimization framework to predict clinical severity from resting state functional MRI data	No	EC9
3	Automated Detection of Autism Spectrum Disorder Using a Convolutional Neural Network	Yes	IC1
4	Computer aided system for autism spectrum disorder using deep learning methods	Yes	IC1
5	Ambivert degree identifies crucial brain functional hubs and improves detection of Alzheimer's Disease and Autism Spectrum Disorder	Yes	IC1
6	Heterogeneity of executive function revealed by a functional random forest approach across ADHD and ASD	No	EC12
7	Lucid ant colony optimization based denoiser for effective autism spectrum disorder classification	Yes	IC1
8	Diagnosis of Autism Spectrum Disorders in Young Children Based on Resting-State Functional Magnetic Resonance Imaging Data Using Convolutional Neural Networks	Yes	IC1
9	Machine learning approach to identify a resting-state functional connectivity pattern serving as an endophenotype of autism spectrum disorder	No	EC14
10	Neural Network Embedding for RS-fMRI ghraps and phenotype annotations	No	EC18
11	Ensemble learning with 3D convolutional neural networks for functional connectome-based prediction	Yes	IC1
12	Functional Connectivities Are More Informative Than Anatomical Variables in Diagnostic Classification of Autism	Yes	IC3
13	Functional connectivity-based classification of autism and control using SVM-RFECV on rs-fMRI data	Yes	IC1
14	Transient states of network connectivity are atypical in autism: A dynamic functional connectivity study	No	EC10
15	Characterization of Autism Spectrum Disorder across the Age Span by Intrinsic Network Patterns	No	EC10
16	Benchmarking functional connectome-based predictive models for resting-state fMRI	No	EC15
17	Functional connectivity magnetic resonance imaging classification of autism spectrum disorder using the multisite ABIDE dataset	Yes	IC1
18	Exploring intrinsic functional differences of gyri, sulci and 2-hinge, 3-hinge joints on cerebral cortex	No	EC14
19	Diagnosing of Autism Spectrum Disorder based on GARCH Variance Series for rs-fMRI data	Yes	IC3
20	Distinct Patterns of Atypical Functional Connectivity in Lower-Functioning Autism	No	EC10
21	Characterizing and predicting autism spectrum disorder by performing resting-state functional network community pattern analysis	Yes	IC1
22	Identifying neuropsychiatric disorders using unsupervised clustering methods: Data and code	No	EC11
23	Altered Forebrain Functional Connectivity and Neurotransmission in a Kinase-Inactive Met Mouse Model of Autism	No	EC3
24	Data mining for ADHD & ASD prediction based on resting-state fMRI signals: A literature review	No	EC2
25	Prediction of autism spectrum disorder based on imbalanced resting-state fMRI data using clustering oversampling	Yes	IC1
26	Multi-template Based Auto-Weighted Adaptive Structural Learning for ASD Diagnosis	Yes	IC1
27	Classification of autism spectrum disorder through the graph fourier transform of fMRI temporal signals projected on structural connectome	Yes	IC1
28	Interpretable Feature Learning Using Multi-output Takagi-Sugeno-Kang Fuzzy System for Multi-center ASD Diagnosis	Yes	IC1
29	Classification of autism spectrum disorder from resting-state fMRI with mutual connectivity analysis	Yes	IC1
30	Integrating Neural Networks and Dictionary Learning for Multidimensional Clinical Characterizations from Functional Connectomics Data	No	EC12
31	The genetic-evolutionary random support vector machine cluster analysis in autism spectrum disorder	Yes	IC1
32	Dissecting static and dynamic functional connectivity: Example from the autism spectrum	No	EC10
33	A Hybrid 3DCNN and 3DC-LSTM Based Model for 4D Spatio-Temporal fMRI Data: An ABIDE Autism Classification Study	Yes	IC1
34	Evaluation of altered functional connections in male children with autism spectrum disorders on multiple-site data optimized with machine learning	Yes	IC1
35	Employing Temporal Properties of Brain Activity for Classifying Autism Using Machine Learning	Yes	IC1
36	Detecting Abnormalities in Resting-State Dynamics: An Unsupervised Learning Approach	No	EC14
37	Topological properties of resting-state FMRI functional networks improve machine learning-based autism classification	Yes	IC1
38	Temporal Dynamics of the Brain Using Variational Bayes Hidden Markov Models: Application in Autism	No	EC10
39	Supervised machine learning for diagnostic classification from large-scale neuroimaging datasets	Yes	IC1
40	3rd International Workshop on Connectomics in NeuroImaging, CNI 2019 held in conjunction with the 22nd International Conference on Medical Image Computing and Computer Assisted Intervention, MICCAI 2019	No	EC11
	Date of the search: 04/03/2020
	String (advanced, 2019-2020, TITLE-ABS-KEY):
	("Artificial Intelligence" OR "Machine Learning" OR "Artificial Neural Network" OR "Neural Network" OR "Neural Net" OR "Artificial Neural Net" OR "SVM")
	AND ("rs-fMRI" OR "rsfMRI" OR "R-fMRI" OR "fcMRI" OR "Resting-State Functional Magnetic Resonance Imaging" OR "Resting State Functional Magnetic Resonance Imaging" OR "Rest State Functional Magnetic Resonance Imaging" OR "functional connectivity Magnetic Resonance Imaging" OR "Resting-State fMRI" OR "Resting State fMRI" OR "Rest State fMRI" OR "Resting-State Functional MRI" OR "Resting State Func…
	AND ("Autism spectrum disorders" OR ASD OR "Autism")
	The criteria refer to those in the first worksheet.

## Sheet: NCBI
ARTICLES THAT WERE IDENTIFIED AND SELECTED IN THE SECOND SEARCH USING THE DIGITAL LIBRARY PUBMED – NCBI
Number	Title	Selected?	Criteria
1	Heterogeneity of executive function revealed by a functional random forest approach across ADHD and ASD	Dup.	Dup.
2	MALINI (Machine Learning in NeuroImaging): A MATLAB toolbox for aiding clinical diagnostics using resting-state fMRI data	Dup.	Dup.
3	Automated Detection of Autism Spectrum Disorder Using a Convolutional Neural Network	Dup.	Dup.
4	Supervised machine learning for diagnostic classification from large-scale neuroimaging datasets	Dup.	Dup.
5	Evaluation of Altered Functional Connections in Male Children With Autism Spectrum Disorders on Multiple-Site Data Optimized With Machine Learning	Dup.	Dup.
6	Functional connectivity-based classification of autism and control using SVM-RFECV on rs-fMRI data	Dup.	Dup.
7	A Personalized Autism Diagnosis CAD System Using a Fusion of Structural MRI and Resting-State Functional MRI Data	Yes	IC3
8	Functional Connectivities Are More Informative Than Anatomical Variables in Diagnostic Classification of Autism	Dup.	Dup.
9	Characterizing and Predicting Autism Spectrum Disorder by Performing Resting-State Functional Network Community Pattern Analysis	Dup.	Dup.
10	Ensemble learning with 3D convolutional neural networks for functional connectome-based prediction	Dup.	Dup.
11	Diagnosis of Autism Spectrum Disorders in Young Children Based on Resting-State Functional Magnetic Resonance Imaging Data Using Convolutional Neural Networks	Dup.	Dup.
12	Topological Properties of Resting-State fMRI Functional Networks Improve Machine Learning-Based Autism Classification	Dup.	Dup.
13	Identifying neuropsychiatric disorders using unsupervised clustering methods: Data and code	Dup.	Dup.
14	Neural Correlates of Non-clinical Internet Use in the Motivation Network and Its Modulation by Subclinical Autistic Traits	No	EC16
15	Machine learning approach to identify a resting-state functional connectivity pattern serving as an endophenotype of autism spectrum disorder	Dup.	Dup.
16	Sparse Multiview Task-Centralized Ensemble Learning for ASD Diagnosis Based on Age- and Sex-Related Functional Connectivity Patterns	Dup.	Dup.
	Date of the search: 04/03/2020
	String (12/07/2018-04/03/2020, PubMed):
	("Artificial Intelligence" OR "Machine Learning" OR "Artificial Neural Network" OR "Neural Network" OR "Neural Net" OR "Artificial Neural Net" OR "SVM")
	AND ("rs-fMRI" OR "rsfMRI" OR "R-fMRI" OR "fcMRI" OR "Resting-State Functional Magnetic Resonance Imaging" OR "Resting State Functional Magnetic Resonance Imaging" OR "Rest State Functional Magnetic Resonance Imaging" OR "functional connectivity Magnetic Resonance Imaging" OR "Resting-State fMRI" OR "Resting State fMRI" OR "Rest State fMRI" OR "Resting-State Functional MRI" OR "Resting State Func…
	AND ("Autism spectrum disorders" OR ASD OR "Autism")
	The criteria refer to those in the first worksheet. "Dup." means article duplicated.

## Sheet: Engineering Village
ARTICLES THAT WERE IDENTIFIED AND SELECTED IN THE SECOND SEARCH USING THE DIGITAL LIBRARY EL COMPENDEX
Number	Title	Selected?	Criteria
1	Neural Network Embedding for RS-fMRI ghraps and phenotype annotations	Dup.	Dup.
2	Employing Temporal Properties of Brain Activity for Classifying Autism Using Machine Learning	Dup.	Dup.
3	Temporal Dynamics of the Brain Using Variational Bayes Hidden Markov Models: Application in Autism	Dup.	Dup.
4	Network dependency index stratified subnetwork analysis of functional connectomes: An application to autism	No	EC10
5	3rd International Workshop on Connectomics in NeuroImaging, CNI 2019 held in conjunction with the 22nd International Conference on Medical Image Computing and Computer Assisted Intervention, MICCAI 2019	Dup.	Dup.
6	Detecting Abnormalities in Resting-State Dynamics: An Unsupervised Learning Approach	Dup.	Dup.
7	Multi-template Based Auto-Weighted Adaptive Structural Learning for ASD Diagnosis	Dup.	Dup.
8	Heat kernels with functional connectomes reveal atypical energy transport in peripheral subnetworks in autism	No	EC10
9	A Hybrid 3DCNN and 3DC-LSTM Based Model for 4D Spatio-Temporal fMRI Data: An ABIDE Autism Classification Study	Dup.	Dup.
10	Exploring Functional Connectivity Biomarker in Autism Using Group-Wise Sparse Representation	Yes	IC1
11	Data mining for ADHD & ASD prediction based on resting-state fMRI signals: A literature review	Dup.	Dup.
12	Functional connectivity magnetic resonance imaging classification of autism spectrum disorder using the multisite ABIDE dataset	Dup.	Dup.
13	Classification of autism spectrum disorder through the graph fourier transform of fMRI temporal signals projected on structural connectome	Dup.	Dup.
14	Exploring intrinsic functional differences of gyri, sulci and 2-hinge, 3-hinge joints on cerebral cortex	Dup.	Dup.
15	Classification of autism spectrum disorder from resting-state fMRI with mutual connectivity analysis	Dup.	Dup.
16	A Coupled Manifold Optimization Framework to Jointly Model the Functional Connectomics and Behavioral Data Spaces	No	EC9
17	The genetic-evolutionary random support vector machine cluster analysis in autism spectrum disorder	Dup.	Dup.
18	Prediction of autism spectrum disorder based on imbalanced resting-state fMRI data using clustering oversampling	Dup.	Dup.
19	Diagnosis of Autism Spectrum Disorders in Young Children Based on Resting-State Functional Magnetic Resonance Imaging Data Using Convolutional Neural Networks	Dup.	Dup.
	Date of the search: 04/03/2020
	String (2019-2020):
	("Artificial Intelligence" OR "Machine Learning" OR "Artificial Neural Network" OR "Neural Network" OR "Neural Net" OR "Artificial Neural Net" OR "SVM")
	AND ("rs-fMRI" OR "rsfMRI" OR "R-fMRI" OR "fcMRI" OR "Resting-State Functional Magnetic Resonance Imaging" OR "Resting State Functional Magnetic Resonance Imaging" OR "Rest State Functional Magnetic Resonance Imaging" OR "functional connectivity Magnetic Resonance Imaging" OR "Resting-State fMRI" OR "Resting State fMRI" OR "Rest State fMRI" OR "Resting-State Functional MRI" OR "Resting State Func…
	AND ("Autism spectrum disorders" OR ASD OR "Autism")
	The criteria refer to those in the first worksheet. "Dup." means article duplicated.

## Sheet: IEEE
ARTICLES THAT WERE IDENTIFIED AND SELECTED IN THE SECOND SEARCH USING THE DIGITAL LIBRARY IEEE XPLORE
Number	Title	Selected?	Criteria
1	Supervised Brain Network Learning based on Deep Recurrent Neural Networks	No	EC8
2	Graph Wavelet based Multilevel Graph Coarsening and its Application in Graph-CNN for Alzheimer’s Disease Detection	No	EC1
3	Multimodal Dynamic Brain Connectivity Analysis Based on Graph Signal Processing for Former Athletes with History of Multiple Concussions	No	EC8
4	Estimating Functional Connectivity by Integration of Inherent Brain Function Activity Pattern Priors	No	EC1
5	Attention-Diffusion-Bilinear Neural Network for Brain Network Analysis	No	EC8
6	Multimodal Data Analysis of Alzheimer's Disease Based on Clustering Evolutionary Random Forest	No	EC1
7	A Review on Machine Learning for EEG Signal Processing in Bioengineering	No	EC2
8	Investigation of local white matter properties in professional chess player: A diffusion magnetic resonance imaging study based on automatic annotation fiber clustering	No	EC1
9	Meta-modal Information Flow: A Method for Capturing Multimodal Modular Disconnectivity in Schizophrenia	No	EC1
10	Identifying Autism Spectrum Disorder With Multi-Site fMRI via Low-Rank Domain Adaptation	Yes	IC1
11	Comparison of Neural Networks' Performance in Early Screening of Autism Spectrum Disorders Under Two MRI Principles	Yes	IC1
12	A Machine Learning Approach for Grading Autism Severity Levels Using Task-based Functional MRI	No	EC7
13	Autism Spectrum Disorder Diagnosis framework using Diffusion Tensor Imaging	No	EC6
14	Machine Learning Classification of Neuropsychiatric Systemic Lupus Erythematosus patients using resting-state fMRI functional connectivity	No	EC8
15	Neural Network Embedding for RS-fMRI ghraps and phenotype annotations	Dup.	Dup.
16	Convolutional Neural Network with an Element-wise Filter to Classify Dynamic Functional Connectivity	Yes	IC1
17	Deep Forest with Cross-shaped Window Scanning Mechanism to Extract Topological Features	Yes	IC1
18	An Introduction to Deep Learning Applications In MRI Images	No	EC2
19	Coherent Pattern in Multi-layer Brain Networks: Application to Epilepsy Identification	No	EC1
20	Functional Magnetic Resonance Imaging Based Framework for Autism Diagnosis	No	EC7
21	Estimation of Functional Connectivity in Cognitive Impaired Brain Using Non-Homogeneous Dynamic Bayesian Model	No	EC8
22	Extracting Individual Neural Fingerprint Encoded in Functional Connectivity by Silencing Indirect Effects	No	EC1
23	Spatial-Temporal Dependency Modeling and Network Hub Detection for Functional MRI Analysis via Convolutional-Recurrent Network	No	EC8
24	Mild Cognitive Impairment Identification Based on Multi-View Graph Convolutional Networks	No	EC8
25	Estimating Functional Connectivity Networks via Low-rank Tensor Approximation with Applications to MCI Identification	No	EC1
26	Identification of Autism in MR Brain Images Using Deep Learning Networks	No	EC6
27	Modeling Hierarchical Brain Networks via Volumetric Sparse Deep Belief Network (VS-DBN)	No	EC1
28	Simple 1-D Convolutional Networks for Resting-State fMRI Based Classification in Autism	Yes	IC1
29	Deep Generative State-Space Modeling of FMRI Images for Psychiatric Disorder Diagnosis	No	EC8
30	Deep Forest in ADHD Data Classification	No	EC8
31	A Multi-Domain Connectome Convolutional Neural Network for Identifying Schizophrenia from EEG Connectivity Patterns	No	EC8
32	Investigating the Impact of Genetic Background on Brain Dynamic Functional Connectivity Through Machine Learning: A Twins Study	No	EC8
33	Functional connectivity magnetic resonance imaging classification of autism spectrum disorder using the multisite ABIDE dataset	Dup.	Dup.
34	Diagnosis of Autism Spectrum Disorder Based on Eigenvalues of Brain Networks	Yes	IC1
35	Identification of Autism Based on SVM-RFE and Stacked Sparse Auto-Encoder	Yes	IC1
36	Locally Linear Embedding and fMRI Feature Selection in Psychiatric Classification	Yes	IC1
37	Video-Based Early ASD Detection via Temporal Pyramid Networks	No	EC17
38	Going Deep in Medical Image Analysis: Concepts, Methods, Challenges, and Future Directions	No	EC2
39	Exploring Intrinsic Functional Differences of Gyri, Sulci and 2-Hinge, 3-Hinge Joints on Cerebral Cortex	Dup.	Dup.
40	Two-Stage Spatial Temporal Deep Learning Framework For Functional Brain Network Modeling	Yes	IC1
41	Multiple Deep Learning Architectures Achieve Superior Performance Diagnosing Autism Spectrum Disorder Using Features Previously Extracted From Structural And Functional Mri	Yes	IC3
42	Classification As a Criterion to Select Model Order For Dynamic Functional Connectivity States in Rest-fMRI Data	No	EC8
43	Sparse Low-rank Constrained Adaptive Structure Learning using Multi-template for Autism Spectrum Disorder Diagnosis	Yes	IC1
44	4D Modeling of fMRI Data via Spatio-Temporal Convolutional Neural Networks (ST-CNN)	No	EC1
45	Translational Potential of Neuroimaging Genomic Analyses to Diagnosis and Treatment in Mental Disorders	No	EC8
46	Bootstrapping Graph Convolutional Neural Networks for Autism Spectrum Disorder Classification	Yes	IC3
47	The Genetic-Evolutionary Random Support Vector Machine Cluster Analysis in Autism Spectrum Disorder	Dup.	Dup.
48	Functional Brain Network Estimation With Time Series Self-Scrubbing	No	EC8
49	Identifying Brain Networks at Multiple Time Scales via Deep Recurrent Neural Network	No	EC8
50	Deep Learning Models Unveiled Functional Difference Between Cortical Gyri and Sulci	No	EC8
51	Sparse Multiview Task-Centralized Ensemble Learning for ASD Diagnosis Based on Age- and Sex-Related Functional Connectivity Patterns	Dup.	Dup.
52	[Front cover] 2019 IEEE CHILEAN Conference on Electrical, Electronics Engineering, Information and Communication Technologies (CHILECON)	No	EC11
53	Table of contents 2019 41st Annual International Conference of the IEEE Engineering in Medicine and Biology Society (EMBC)	No	EC11
54	Table of contents 2019 9th International IEEE/EMBS Conference on Neural Engineering (NER)	No	EC11
	Date of the search: 04/03/2020
	String (command search, 2019-2020):
	("Full Text .AND. Metadata":"Artificial Intelligence" OR "Full Text .AND. Metadata":"Machine Learning" OR "Full Text .AND. Metadata":"Artificial Neural Network" OR "Full Text .AND. Metadata":"Neural Network" OR "Full Text .AND. Metadata":"Neural Net" OR "Full Text .AND. Metadata":"Artificial Neural Net" OR "Full Text .AND. Metadata":"SVM") AND ("Full Text .AND. Metadata":"rs-fMRI" OR "Full Text .…
	The criteria refer to those in the first worksheet. "Dup." means article duplicated.
