# Supplementary material for: rs-fMRI and machine learning for ASD diagnosis: a systematic review and meta-analysis
Source: Sci Rep. 2022 Apr 11;12:6030. doi: 10.1038/s41598-022-09821-6 (PMC9001715; doi:10.1038/s41598-022-09821-6)
Supplement: Supplementary file 4 — Supplementary Table S3. [file 41598_2022_9821_MOESM4_ESM.xlsx]

## Sheet: Criteria
SNOWBALLING INCLUSION AND EXCLUSION CRITERIA
Exclusion criteria (EC)
EC1	Publications in which the search keywords do not appear in the title, abstract and/or text of the publication (excludes the keywords field, the sections thanks, authors biography, bibliographical references and attachments).
EC2	Reviews whose main focus was not the classification between ASD and TD using rs-fMRI and ML.
EC3	Publications that deal with the genetic basis of ASD.
EC4	Publications that seek to define or analyze treatments for ASD.
EC5	Publications that seek to predict the evolution of ASD.
EC6	Publications on ASD that exclusively use other types of brain imaging rather than rs-fMRI.
EC7	Publications that address the classification of TEA and use fMRI, but in specific experiments and not in resting state.
EC8	Publications that mention ASD but it is not the main focus.
EC9	Publications whose objective is to find the relationship between ASD symptoms and the functional connectivity of the brain.
EC10	Publications that seek to understand and characterize the ASD brain network, but do not perform the classification of subjects.
EC11	Publications that are not scientific articles.
EC12	Publications that seek to classify subjects in relation to ASD severity rather than ASD versus TD.
EC13	Publications that address the ASD classification and use rs-fMRI, but do not use ML for classification.
EC14	Publications that use rs-fMRI, ML, and data from ASD subjects for classification, but do not classify explicitly between ASD and TD.
EC15	Publications that seek to determine the best modeling choices for ASD classification using rs-fMRI and ML but do not present the classification results directly.
EC16	Publications whose objective is to find the relationship between functional connectivity and specific activities but do not perform the classification of subjects.
EC17	Publications related to video-based ASD detection.
EC18	Articles not published in English.
Inclusion criteria (IC)
IC1	Publications that use ML techniques to classify subjects between ASD and TD, based only on rs-fMRI.
IC2	Publications that present guidelines for the application of ML techniques in the classification of brain images, as long as they treat rs-fMRI and ASD and present classification results.
IC3	Publications that use ML techniques to classify individuals between ASD and TD based on rs-fMRI together with other data types.
IC4	Publications that use ML techniques and rs-fMRI to distinguish ASD from other disorders, as long as they also perform the classification between ASD and TD.
The other worksheets present the publications identified and selected through the snowballing for each search conducted.

## Sheet: First search
ARTICLES THAT WERE IDENTIFIED AND SELECTED THROUGH THE SNOWBALLING FOR THE FIRST SEARCH
Title	Selected?	Criteria
Deriving reproducible biomarkers from multi-site resting-state data: An Autism-based example	Yes	IC1
Spectral Graph Convolutions for Population-based Disease Prediction	Yes	IC3
Functional connectivity magnetic resonance imaging classification of autism	No	EC13
Salience Network–Based Classification and Prediction of Symptom Severity in Children With Autism	Yes	IC3
Multisite functional connectivity MRI classification of autism: ABIDE results	No	EC13
Using Functional or Structural Magnetic Resonance Images and Personal Characteristic Data to Identify ADHD and Autism	Yes	IC3
Identification of infants at high‐risk for autism spectrum disorder using multiparameter multiscale white matter connectivity networks	No	EC6
Multivariate classification of autism spectrum disorder using frequency-specific resting-state functional connectivity—A multi-center study	Yes	IC1
Identifying differences in brain activities and an accurate detection of autism spectrum disorder using resting state functional-magnetic resonance imaging : A spatial filtering approach	Yes	IC1
A small number of abnormal brain connections predicts adult autism spectrum disorder	Yes	IC1
Can Magnetic Resonance Imaging Aid Diagnosis of the Autism Spectrum?	No	EC11
Describing the Brain in Autism in Five Dimensions—Magnetic Resonance Imaging-Assisted Diagnosis of Autism Spectrum Disorder Using a Multiparameter Classification Approach	No	EC6
Spectral graph convolutions for population-based disease prediction	Dup.	Dup.
Multisite functional connectivity mri classification of autism: Abide results	Dup.	Dup.
Using functional or structural magnetic resonance images and personal characteristic data to identify Adhd and autism	Dup.	Dup.
Multisite functional connectivity MRI classification of autism: ABIDE results.	Dup.	Dup.
Multivariate classification of autism spectrum dis- order using frequency-specific resting-state functional Connectivi- ty—A multi-center study.	Dup.	Dup.
A critical role for the right fronto-insular cortex in switching between central-executive and default-mode networks	No	EC1
Salience network–based classification and prediction of symptom severity in children with autism.	Dup.	Dup.
Abnormal functional connectivity in autism spectrum disorders during face processing	No	EC10
Failing to deactivate: resting functional abnormalities in autism	No	EC10
Classification of resting state electroencephalography for the identification of Asperger’s Syndrome.	No	EC6
Functional connectivity magnetic resonance imaging classi- fication of autism.	Dup.	Dup.
Deriving reproducible biomarkers from multi-site resting-state data: an autism-based example.	Dup.	Dup.
Multisite functional connectivity MRI classification of autism: ABIDE results	Dup.	Dup.
Machine learning classifiers and fMRI: A tutorial overview	No	EC1
A small number of abnormal brain connections predicts adult autism spectrum disorder	Dup.	Dup.
Kernel-Based Analysis of Functional Brain Connectivity on Grassmann Manifold	Yes	IC1
Multi-task diagnosis for autism spectrum disorders using multi-modality features: A multi-center study	Yes	IC3
Salience network-based classiﬁcation and prediction of symptom severity in children with autism	Dup.	Dup.
Deriving reproducible biomarkers from multi-site resting-state data: an autism-based example	Dup.	Dup.
Spectral graph convolutions for population-based disease prediction	Dup.	Dup.
Principal components of functional connectivity: A new approach to study dynamic brain connectivity during rest	No	EC8
Diagnosis of Autism Spectrum Disorders Using Temporally Distinct Resting-State Functional Connectivity Networks	Yes	IC1
Reveal Consistent Spatial-Temporal Patterns from Dynamic Functional Connectivity for Autism Spectrum Disorder Identification	Yes	IC1
Inductive multi-task learning with multiple view data	No	EC1
The criteria refer to those in the first worksheet. "Dup." means article duplicated.

## Sheet: Second search
ARTICLES THAT WERE IDENTIFIED AND SELECTED THROUGH THE SNOWBALLING FOR THE SECOND SEARCH
Title	Selected?	Criteria
Deriving reproducible biomarkers from multi-site resting-state data: an autism-based example	Dup.	Dup.
Combination of rs-fMRI and sMRI data to discriminate autism spectrum disorders in young children using deep belief network	Dup.	Dup.
Functional connectivity magnetic resonance imaging classification of autism	Dup.	Dup.
Bootstrapping graph convolutional neural networks for autism spectrum disorder classification	Dup.	Dup.
Functional connectivity patterns of autism spectrum disorder identified by deep feature learning	No	EC10
Identifying autism from resting-state fMRI using long short-term memory networks	Dup.	Dup.
Identification of autism spectrum disorder using deep learning and the ABIDE dataset	Dup.	Dup.
The importance of anti-correlations in graph theory based classification of autism spectrum disorder	Yes	IC1
Ensemble learning with 3D convolutional neural networks for connectome-based prediction	Dup.	Dup.
Deep learning of fMRI big data: a novel approach to subject-transfer decoding	No	EC1
Early diagnosis of autism disease by multi-channel CNNs	No	EC6
Multisite functional connectivity MRI classification of autism: ABIDE results	Dup.	Dup.
Spectral graph convolutions for population-based disease prediction	Dup.	Dup.
Identifying differences in brain activities and an accurate detection of autism spectrum disorder using resting state functional-magnetic resonance imaging : a spatial filtering approach	Dup.	Dup.
A novel framework for automatic detection of Autism: a study on Corpus Callosum and Intracranial Brain Volume	No	EC6
Convolutional neural network with elementwise filters to extract hierarchical topological features for brain networks	Yes	IC1
A whole brain fMRI atlas spatial generated via spatially constrained spectral clustering	No	EC1
Clinical applications of resting state functional connectivity	No	EC8
Functional connectivity classification of autism identifies highly predictive brain features but falls short of biomarker standards	Dup.	Dup.
Resting state functional magnetic resonance imaging and neural network classified autism and control	Dup.	Dup.
Extracting multiscale pattern information of FMRI based functional brain connectivity with application on classification of autism spectrum disorders	No	EC7
Salience network-based classification and prediction of symptom severity in children with autism	Dup.	Dup.
Using functional or structural magnetic resonance images and personal characteristic data to identify adhd and autism	Dup.	Dup.
A small number of abnormal brain connections predicts adult autism spectrum disorder	Dup.	Dup.
Classification of autism spectrum disorder using random support vector machine cluster	Dup.	Dup.
Functional neuroimaging of high-risk 6-month-old infants predicts a diagnosis of autism at 24 months of age	Dup.	Dup.
Diagnostic classification of intrinsic functional connectivity highlights somatosensory, default mode, and visual regions in autism	Dup.	Dup.
Distributed intrinsic functional connectivity patterns predict diagnostic status in large autism cohort	Dup.	Dup.
Differential deactivation during mentalizing and classification of autism based on default mode network connectivity	No	EC7
Salience network–based classification and prediction of symptom severity in children with autism	Dup.	Dup.
Machine learning classifiers and fMRI: a tutorial overview	Dup.	Dup.
Identifying autism from neural representations of social interactions: neurocognitive markers of autism	No	EC7
Ripplet II transform and higher order cumulants from R-fMRI data for diagnosis of autism	Dup.	Dup.
Autism Classification Using Brain Functional Connectivity Dynamics and Machine Learning	Yes	IC1
Multivariate classification of autism spectrum disorder using frequencyspecific resting-state functional connectivity-a multi-center study	Dup.	Dup.
Multivariate searchlight classification of structural magnetic resonance imaging in children and adolescents with autism	No	EC6
Multitask diagnosis for autism spectrum disorders using multi-modality features: a multi-center study	Dup.	Dup.
Multiparametric MRI characterization and prediction in autism spectrum disorder using graph theory and machine learning	Dup.	Dup.
Identifying autism spectrum disorder with multi-site fMRI via low-rank domain adaptation	Dup.	Dup.
Enhancing the representation of functional connectivity networks by fusing multi-view information for autism spectrum disorder diagnosis	Yes	IC1
Sparse multiview task-centralized ensemble learning for ASD diagnosis based on age-and sex-related functional connectivity patterns	Dup.	Dup.
Topological properties of resting-state fmri functional networks improve machine learning-based autism classification	Dup.	Dup.
Wavelet coherence-based classifier: A resting-state functional MRI study on neurodynamics in adolescents with high-functioning autism	Yes	IC1
4D spatio-temporal deep learning with 4D fMRI data for autism spectrum disorder classification	Yes	IC1
Simple 1-D convolutional networks for resting-state fMRI based classification in autism	Dup.	Dup.
3D convolutional neural networks for classification of functional connectomes	Dup.	Dup.
2-channel convolutional 3D deep neural network (2CC3D) for fMRI analysis: ASD classification and feature learning	No	EC7
Promises, pitfalls, and basic guidelines for applying machine learning classifiers to psychiatric imaging data, with autism as an example	Dup.	Dup.
Multiple-network classification of childhood autism using functional connectivity dynamics	Dup.	Dup.
Combining phenotypic and resting-state fMRI data for autism classification with recurrent neural networks	Dup.	Dup.
Using resting state functional MRI to build a personalized autism diagnosis system	Dup.	Dup.
Reveal consistent spatial-temporal patterns from dynamic functional connectivity for autism spectrum disorder identification	Dup.	Dup.
Resting state fmri functional connectivity-based classification using a convolutional neural network architecture	No	EC8
Riemannian regression and classification models of brain networks applied to autism	Dup.	Dup.
Diagnosing of autism spectrum disorder based on GARCH variance series for rs-fMRI data	Dup.	Dup.
ASD-DiagNet: A hybrid learning approach for detection of Autism Spectrum Disorder using fMRI data	Yes	IC1
Diagnosis of autism spectrum disorders using regional and interregional morphological features	No	EC6
Multi-task feature selection via supervised canonical graph matching for diagnosis of autism spectrum disorder	No	EC6
Diagnostic model generated by MRI-derived brain features in toddlers with autism spectrum disorder	No	EC6
Multiple functional networks modeling for autism spectrum disorder diagnosis	Dup.	Dup.
The criteria refer to those in the first worksheet. "Dup." means article duplicated.
