# Supplementary material for: rs-fMRI and machine learning for ASD diagnosis: a systematic review and meta-analysis
Source: Sci Rep. 2022 Apr 11;12:6030. doi: 10.1038/s41598-022-09821-6 (PMC9001715; doi:10.1038/s41598-022-09821-6)
Supplement: Supplementary file 5 — Supplementary Table S4. [file 41598_2022_9821_MOESM5_ESM.xlsx]

## Sheet: Data extraction
DATA EXTRACTION TABLE (All articles selected for the systematic review)
The other worksheets present: the data extraction table for the samples included in the meta-analysis; the QUADAS-2 application for all selected articles; and the QUADAS-2 application for the articles included in the meta-analysis.
Reference	Publication year	Objectives	Sample characteristics										Preprocessing			Feature extraction						Feature selection	Train/Test	Classification				Results				Selected for meta-analysis?	Other tests	Comparison with other classifiers	Important brain areas		Other interesting points	Code available?	-
			Database	Data type	Used phenotypic data? (which?)	Sample size	Sex restrictions? (which?)	Average age (ASD ± SD / TD ± SD (range))	Age restrictions? (which?)	Average FIQ (ASD ± SD / TD ± SD (range))	IQ restrictions? (which?)	Other restrictions	Data already preprocessed? (which pipeline?)	Software	Steps	Type of feature used	Summary (regarding the main results)	Used atlases? (which?)	Number of ROIs	Other ways to decompose the brain	Brain regions			Classifier	Group	Report	Sample size (regarding the main result)	Configuration (main result*)	Accuracy [%] (SD)	Sensitivity [%]	Specificity [%]				Comments	Sumarry			-
Khosla et al. (2018) - 3d	2018	To propose and evaluate a new approach that takes advantage of the full-resolution 3D spatial structure of rs-fMRI data and fits non-linear predictive models for rs-fMRI based clinical or behavioral prediction.	ABIDE I - preprocessed + ABIDE II	rs-fMRI	No	1167	-	-	-	-	-	ABIDE I - subjects that passed manual quality assessment (QA). ABIDE II - since manual QA was not yet available, an automatic quality control was performed.	Only for ABIDE I (C-PAC)	-	The pipeline includes slice timing correction, motion correction, global mean intensity normalization and standardization of functional data to MNI space before the extraction of ROI time series. Among the different versions of the release, data extracted with global signal regression and band-pass filtering (0.01–10 Hz). The ABIDE-II dataset went to the same sequence of steps listed for ABIDE-I …	The input features applied to the classifier were formed by concatenating voxel-level maps of “connectivity fingerprints” - the functional coupling of each voxel to distinct target ROIs - which were represented as a multi-channel 3D volume. Each channel is a connectivity feature, such as the PCC between each voxel’s time series and the average signal within a target ROI.	Connectivity fingerprints	Yes (Harvard-Oxford (HO), Craddock 200 (CC200), Eickhoff-Zilles (EZ), Talaraich and Tournox (TT), Dosenbach 160 (DOS160), Automated Anatomical Labelling (AAL) and Craddock 400 (CC400) – all atlases used in the Preprocessed Connectomes Project (PCP)) - separate model for each one and an ensemble learning strategy that averages models obtained with those different ROI definitions.	-	-	Whole brain	Through the CNN	The model was evaluated using two schemes. First, a ten-fold cross-validation scheme for ABIDE-I. Second, each model was trained on all of ABIDE-I and test performance was computed on the hold-out set from ABIDE-II.	A simple volumetric CNN architecture	ANN	Accuracy and the receiver operating curves (ROC), along with corresponding area under the curves (AUC)	1167	The ensemble CNN approach on the independent test data	71.7	-	-	No	Also presented the results for 10-fold CV on subjects from ABIDE I (774 subjects) and for each of the atlas tested.	Proposed CNN was compared against following baselines: a Ridge Classifier, a L-SVM, and a fully-connected neural network (FCN) architecture.	The saliency maps for the different atlases were rather consistent and highlighted the so-called default mode network, which has been implicated in autism in prior studies.	Default mode network	Atlases, or more generally ROIs, are often selected arbitrarily in the rs-fMRI community and our experiments demonstrate that averaging across these decisions can yield more robust and accurate predictions. We also note some differences between the atlas saliency maps, which suggests that the different models are utilizing slightly different information content and thus can be complementary, expl…	No	-
Zhao et al. (2018) - 3D	2018	To investigate the spatial overlap patterns among brain networks for classifying ASD patients and controls and compare it with functional network spatial patterns per se.	ABIDE	rs-fMRI	No	200	-	-	-	-	-	Data from 10 different sites from ABIDE went through a manual check for quality according to preprocessing.	No	FSL software tools	Skull removal, motion correction, spatial smoothing, temporal pre-whitening, slice time correction, global drift removal, and linear registration to the Montreal Neurological Institute (MNI) standard brain template space.	The overlap information among all the 144 ICNs were gathered, by generating overlap maps of each pair of networks.	Overlap maps	No	-	The preprocessed data were decomposed into 200 intrinsic connectivity networks (ICNs) using the online dictionary learning and sparse representation techniques in [4]. Then the 144 ICN templates generated in [9] were used to search for the correspondence in the 200 decomposed networks.	Whole brain	Among all overlap maps, only 150 were selected as representative features for each subject. The maps were sorted in a descendant manner using the averaged nonzero voxel numbers in overlapped maps of each group. 50 feature maps were selected from maps present in the top of both groups’ overlaps, 50 feature maps were selected from maps only present in top of control group’s overlaps, and 50 feature…	The training and testing phases were done for the proposed deep 3D CNN in a 10-fold cross-validation manner.	An fMRI-oriented 3D deep CNN	ANN	Accuracy, sensitivity, and specificity	200	10-fold CV using overlapped maps	70.5	74	67	Yes	Also tested the classifier using the 144 ICNs as input features from each subject without overlap information (same CNN structure and training schemes).	-	As previous literature reported, regions of the default mode network (DMN) and fusiform gyri are found with decreased functional connectivity among ASD group. After feature selections by deep 3D CNN, spatial overlaps involving DMN and fusiform gyrus were found to be dominant only in control group.	DMN and fusiform gyrus	We believe this is a reasonably high accuracy, considering that only network overlap information is used here. The 144 ICNs per se are not discriminating between ASD/control groups if spatial ICN overlap information is not incorporated. These results offer a new insight into the abnormal overlaps of functional networks among ASD patient and control groups.	No	-
Sen et al. (2018) - general	2018	To present a novel method for learning a model that can diagnose ADHD, as well as ASD, using structural texture and functional connectivity features. (The characteristics of the study described here are only related with the ASD diagnosis).	ABIDE	rs-fMRI and sMRI (together and apart)	No	1111	No	The age of the subjects was presented per site and was not separated between ASD and TD subjects.	No	-	No	-	No	SPM8 and an own in-house MATLAB code	Preprocessing involved 6 steps: (1) 6-parameter rigid body motion correction of functional scans; (2) Co-registration of functional scans to subject-specific structural scans to guide the spatial normalization step; (3) Non-linear spatial normalization (parameter estimation and spatial transformation) of structural images to the MNI T1 template; (4) Non-linear spatial normalization of previously …	See "feature selection"	Spatial non-stationary independent components	No	-	Four source separation methods were compared (PCA, k-PCA with RBF kernel, ICA, and Non-Stationary Spatial Sources Decomposition (NSD))	Whole brain	Feature extraction/selection: Three learners were explored: The LEFMS learner first creates 3D patches by extracting all 5 × 5 × 5 cubes from the MRI image, which are given to a sparse autoencoder that learns to encode a set of reduced representations of the patches producing filters, which are then finally used in a convolutional neural network with convolution and max pooling to produce a final…	70% of the subjects were used for model training and 30% for hold-out testing. The same case/control ratio (0.5157) was used for both training and test set. Each set of parameter values was tested with 5-fold cross-validation on the training set, and the set of values producing the best average accuracy across all 5 folds of the training dataset was selected for final testing on the held out test…	Each of the approaches - LEFMS, LEFMF, LEFMSF - used the Support Vector Machine (SVM) learning algorithm to generate their models, based on the respective features. LEFMS and LEFMSF used linear kernels and LEFMF used an RBF kernel.	SVM	The study reported the training set CV accuracy as well as performance measures of the learned model applied to the holdout set: accuracy, sensitivity, specificity and J-statistics (Jstat = sensitivity + specificity − 1). Statistical tests were also used to evaluate the hold-out results obtained by the various learners.	1111	LEFMF on the hold-out set, NSD method	62.3	55.3	67.7	Yes	Also presented the results for 5-fold CV on the training set (800 subjects) and for each model (LEFMS, LEFMF, LEFMSF). For the LEFMF model, a LOOCV was also presented. The tests were also performed for the ADHD dataset.	-	Spatial maps from ABIDE data – showed multiple overlapping components, including visual areas (visual cortex, V1 and V2), partial overlapping with some default mode networks (PCC/precuneus, anterior cingulate cortex and frontal lobe) and motor networks.	Visual areas (visual cortex, V1 and V2), default mode networks (PCC/precuneus, anterior cingulate cortex and frontal lobe), and motor networks.	The main contribution of this work is our approach to feature extraction, more specifically, demonstrating that applying NSD to fMRI images can facilitate psychiatric diagnosis, for two different disorders. Our results show that combining multi-modal features can yield good classification accuracy for diagnosis of ADHD and Autism, which is an important step towards computer-aided diagnosis of the…	No	-
Li et al. (2018) - novel	2018	To present a framework that exploits previously collected rs-fMRI data for healthy subjects from existing databases and transfer this knowledge for new disease classification tasks, testing the validity of the framework using ASD classification as a target task. Also, to investigate if DTL-NN could significantly enhance ASD classification as compared with traditional DNN and SVM.	ABIDE I - preprocessed	rs-fMRI	No	524 | 512 | 514 | 503	No	13.8 ± 2 / 15 ± 3.7 | 13.3 ± 3 / 13.2 ± 1.8 | 24.6 ± 9 / 22.3 ± 7.9 | 18 ± 5 / 18.2 ± 5.1 [values from the test data sets] [17.2 / 16.3 - average from test data sets]	-	107.6 ± 17.3 / 109 ± 9.5 | 102.4 ± 12.8 / 106.4 ± 10.4 | 99.7 ± 17.3 / 115.5 ± 15.6 | 109.4 ± 13.1 / 114.8 ± 12.9 [values from the test data sets] [104.66 / 110.52 - average from test data sets]	-	4 sites with at least 60 subjects + healthy subjects from the other sites of ABIDE	Yes (CCS)	-	Slice timing correction, motion realignment, and intensity normalization.	See "feature selection"	Pearson correlation (Transfer Learning)	Yes (AAL)	90	-	Whole brain	Feature extraction/selection: The weights of FC were defined using Pearson’s correlation between BOLD time series from two ROIs. A multiple regression analysis was conducted to control for potentially confounding variables (site, age, gender, and handedness). These variables were regressed from FC weights across connections among ROIs. Next, the value of each FC was adjusted by using the differen…	When the models were evaluated on one data site, the independent healthy FC data from the remaining 16 sites from the ABIDE repository were accumulated as pre-collected data to train an SSAE prototype during offline learning. Then, the data from the target site were randomly split into training and testing set using a k-fold cross-validation (CV) scheme. The data from the training set were applie…	After the training phase, the well-trained deep transfer learning neural network (DTL-NN) model was applied to classify the unknown subjects into a known group.	ANN	The performance of the classification was assessed using four diagnostic metrics: accuracy, sensitivity, specificity and area under receiver operating characteristic curve (AUC)	514	DTL-NN, 5-fold CV, USM as the target site (best result)	70.4	72.5	67	Yes	For the UM dataset, 2-, 3-, 4-, 5-, and 10-fold CV were also tested.	The performance of the DTL-NN model was compared with DNN and SVM learning approach.	The 10 most discriminative FC patterns identified by the DTL-NN and DNN models were ranked. The FC between the left superior occipital gyrus and right inferior occipital gyrus was ranked as the top feature by the DTL-NN method based on data from UM site. This link was also ranked within top 10 discriminative FC links at UCLA, USM and LEUVEN sites by using DTL-NN model. The top feature revealed by…	FC between: left superior occipital gyrus and right inferior occipital gyrus; right olfactory and right cuneus regions. Fusiform gyrus area.	-	No	-
Yahata et al. (2016) - small	2016	To present a novel machine learning algorithm that identifies a small number of FCs that separates ASD versus TD, confirming its generalization capability in two independent validation cohorts in the USA and Japan. Also, to examine the extent to which the ASD classifier is specific to ASD or extendable (generalizable) to other psychiatric disorders (SCZ, ADHD, and MDD).	Own sample + ABIDE	rs-fMRI	No	181 | 269 |307 | 235	No	The age of the subjects was presented per site/dataset but information for some sites/datasets were not provided.	Yes (above 18)	The IQ of the subjects was presented per site/dataset but information for some sites/datasets were not provided.	Yes (above 80 - except for the extended ABIDE dataset)	Three different sites in Japan (high-functioning adults); Seven sites from ABIDE (high-functioning adults: (1) be older than 18 years of age, (2) be right-handed, (3) have a FIQ exceeding 80, (4) have no comorbidity - to match with the Japanese dataset) *There were other datasets used	No	SPM8	First, the raw functional images were corrected for slice-timing and realigned to the mean image of that sequence to compensate for head motion. Next, the structural image was co-registered to the mean functional image and segmented into three tissue classes in the MNI space. Using associated parameters, the functional images were then normalized and resampled in a 2x2x2mm³ grid. Finally, they we…	Pearson correlation coefficients were computed for all possible pairs of regions from their mean fMRI time-series data.	Pearson correlation	Yes (Brainvisa Sulci Atlas (BSA) + AAL)	140	-	Whole brain	A machine learning technique was applied to the whole set of correlation matrices to optimally select a subset of FCs so that the best classification performance would be obtained. Specifically, the L1-norm regularized sparse canonical correlation analysis (L1-SCCA) was applied to the data set to identify a subset of FCs relevant only to the neural substrates of ASD while factoring out the effect…	Altogether, the procedure for selecting relevant FCs, training a predictive model and assessing its generalization ability was carried out as a sequential process of 9x9 nested feature-selection and leave-one-out cross-validation. One of the nine outer folds was kept as a ‘testing pool’ for the LOOCV and L1-SCCA was run on the remaining eight folds. Thus, the selected features could be reused for…	To predict the diagnostic label from the extracted feature input, logistic regression was employed as the classifier. Specifically, an SLR - that automatically selects the features related to the ASD label as input for the logistic function.	LR	The study report accuracy, sensitivity, specificity, AUC, and diagnostic odds ratio	269	Main dataset (LOOCV, 181 subjects)	85	80	89	Yes	Also presented the results for the ABIDE validation cohort (269 subjects), the extended ABIDE dataset (307 subjects), and the Japanese-independent validation cohort (235 subjects). The ASD classifier was also applied to other disorders.	A state-of-the-art machine-learning algorithm of nested cross-validation of the elastic net was applied to the data sets and selected 10 times more FCs and performed 14% worse on the USA cohort.	16 FCs were automatically and objectively identified from the data for reliable classification of ASD and TD by the machine-learning algorithm. Inter-hemispheric (69%) and right intra-hemispheric (31%) FCs dominated, whereas the left intra-hemispheric FCs were absent. There were significantly more regions in the right hemisphere than in the left. 41% (13 regions) belonged to the cingulo-opercular…	Cingulo-opercular network	Using the 16 FCs identified in the classifier, we predicted the measured domain scores of the two standard diagnostic instruments, the Autism Diagnostic Observation Schedule (ADOS) and the Autism Diagnostic Interview-Revised (ADI-R). Among the total of eight domains of ADOS and ADI-R, we found that the communication domain of the ADOS (ADOS A) was well predicted from the 16 FCs with statistically…	The classification code and the correlation matrix data used in the present study are available at a secure server of ATR Brain Information Communication Research Laboratory. Please contact the server administrator (asd-classifier@atr.jp) for access.	-
Zhu et al. (2017) - tensor	2017	To propose a learning-based tensor model that derive high sensitivity and specificity connectome biomarkers at the individual level from resting-state fMRI images and apply it to identify ASD.	ABIDE	rs-fMRI	No	90 | 131	-	-	-	-	-	Two sites from ABIDE (NYU and UM)	No	DPARSF	The data passed through head motion correction and then were processed using Data Processing Assistant for the AAL template.	See "feature selection"	Dynamic FC (low rank and sparsity constraint, sliding-window, population-based 4D tensor)	Yes (AAL)	116	-	Whole brain	The mean BOLD signal was computed for each ROI. Instead of calculating the functional connectivity (FC) just based on Pearson’s correlation between observed BOLD signals, the connectivity matrix was optimized. Low rank and sparsity constraint were combined to achieve reasonable sparse and modularized brain connections and, at the same time, the optimized FC matrix should be close to the observed …	10-fold cross-validation strategy. Subjects were split into 10 non-overlapping sets. One fold was used for testing and the remaining were used for training. Training subjects were further split into another 5-fold inner cross-validation, where 4 folds were used as the training subset and the last one was used as the validation subset. To evaluate the generalization of the learned dynamic FC patte…	The low dimension connectome features representations of the training subjects, derived from the learned 4D tensor model, were used to train a linear kernel SVM with l2 norm penalty for classification.	SVM	Accuracy (ACC), Specificity (SPEC) and Sensitivity (SEN) were used to evaluate the classification performance.	131	NYU (best result), multiple scale sliding window setup	82.62	81.44	87.45	Yes	Also presented the results for each site separately (90 subjects in NYU and 131 in UM) and using NYU for training and UM for testing. The results were presented for different sliding window setups and the proposed approach was compared with the conventional Pearson’s correlation + PCA.	-	-	-	-	No	-
Mahanand et al. (2016) - An	2016	To propose an Enhanced Effect-Size Thresholding (EEST) method for extracting connectivity based features to diagnose ASD automatically from rs-fMRI.	ABIDE I - preprocessed	rs-fMRI	No	1035	No	(6.5 - 58)	No	-	No	Used all the ABIDE I - Preprocessed	Yes (DPARSF)	-	In the DPARSF pipeline, after discarding the first 4 volumes, all the remaining volume slices were preprocessed for slice timing correction, head motion correction and global signal regression. Rigid body transformation was used to realign the time-series of images for each subject. The T1- weighted, Magnetization Prepared Rapid Gradient Echo (MPRAGE) images were co-registered to the mean functio…	The BOLD time-series signals were first whitened, normalized (Fisher’s z-transformed) correlation coefficients were obtained, the mean connectivity matrix for ASD patients as well as for neurotypical subjects were calculated, and the Effect-Size (Cohen’s d) was used to compare the correlation coefficients from the two populations and extract useful features.	Cohen's d	Yes (AAL)	90	-	Whole brain	To select the regions that showed higher differences in connectivity, the Effect-Size matrix can be thresholded at some level. The pairs of regions where the magnitude of Effect-Size is greater than this threshold can alone be considered to be the most significant regions.	The classification performance of the SVM classifier was evaluated by considering 90% of the data for training and the remaining 10% for testing. 10 such random trials were performed.	After extracting the features, the original time-series data was mapped into the multidimensional space of the feature vectors. The fMRI data from each subject corresponds to a point in this feature space. Then, a Gaussian kernel SVM was used to learn the decision boundary between the points that correspond to ASD patients and normal subjects.	SVM	The mean classification accuracy, sensitivity, and specificity obtained over the 10 trials were used to compare the performance.	1035	Entire ABIDE dataset, EEST method with a threshold of 0.1	81,06 (5,75)	80.39	81.7	No (defined specific percentages of their sample as training or test sets and performed a number of random trials, it was not possible to define the exact number of subjects in the test set nor the proportion of ASD and TD)	Also tested the approach using only the adolescents in the dataset (718 subjects). The EEST method was compared with the EST method (both simulated in the study – the EST method came from a previous study and is very similar to the EEST method, except that the previous one do not apply the pre-whitening to the BOLD time-series).	-	-	-	The classification performance was also obtained considering only the subjects whose ages were lower than 20 years. The EEST method provided an accuracy of 86.81% and the authors pointed out that it was clear that including more data from the subjects in the ABIDE dataset whose ages are more than 20 adversely affects the classification performance.	No	-
Bi et al. (2018) - Analysis	2018	To propose a new model called the genetic-evolutionary random Support Vector Machine cluster (GE-RSVMC) to classify AS and normal people, and search for lesions.	ABIDE	rs-fMRI	No	135	No	13.62 ± 5.50 / 12.8 ± 2.23	-	96.71 ± 40.16 / 108.78 ± 12.14	-	The criteria for selecting experimental samples were: (1) the head motion of the sample was less than 2 mm; (2) each experimental participant had the information of full intelligence quotient (FIQ), verbal intelligence quotient (VIQ), and performance intelligence quotient (PIQ) as far as possible. Also, the preprocessing steps reduced the number of subjects selected.	No	DPARSF	The detailed preprocessing process was: (1) Removing the first 10 time points to avoid the environmental inadaptability of the participants in the initial stage of the experiment; (2) Correcting time slice to ensure that the image data was obtained from the same time; (3) Adjusting head movements of all subjects to make the brain images of different participants locate in the same position; (4) S…	Any two brain regions were paired and the Pearson correlation coefficient between the two regions contained in each pair was treated as a functional connection and served as the sample features.	Pearson correlation	Yes (AAL)	90	-	Whole brain	Part of the samples from the training set was randomly selected as the training samples of a single SVM classifier. Then, 62 sample features were randomly selected as classification features and a single SVM base classifier was constructed. This step was repeated p times and the classifiers obtained were assembled into a cluster, the first generation SVM cluster. The test set was used to examine …	All the participants were divided into a training set and a test set in accordance with the ratio of 7:3.	When a test sample enters into the ultimate cluster, each base classifier in the cluster will give a classification result. Equal classification weight was assigned to each base classifier and the classification was obtained by majority of votes. The Radial Basis Function (RBF) kernel SVM was used as classifier. In order to verify the stability of the performance, the experiments were conducted f…	SVM	The study presented the maximum, median, minimum, and mean accuracy of these experiments.	135	Ultimate cluster - 200 base classifiers and evolved for 70 times	88.4	-	-	No	-	The results were compared with those of the Random Forest and the Random SVM Cluster.	The results of the study indicated that there were some significantly different brain regions including Angular gyrus (ANG.R), Precuneus (PCUN.R), Caudate nucleus (CAU.R), Cuneus (CUN.R), etc. These abnormal regions mean that the lesions occurred in these brain areas. The study also presented specific analysis of the brain regions cited above and tables with the 13 brain regions with the stronges…	Angular gyrus (ANG.R), Precuneus (PCUN.R), Caudate nucleus (CAU.R), and Cuneus (CUN.R)	-	No	-
Crimi et al. (2017) - Case	2017	To propose a constrained autoregressive model with different lag-orders generating an “effective” connectivity matrix which models the structural connectivity integrating the functional activity. Also, to validate the model in a case-control experiment, which aims at differentiating healthy subject and young patients affected by ASD.	ABIDE II	rs-fMRI, sMRI and DTI	No	54	-	The study says that the aim was to differentiate healthy subjects and youg patients affected by ASD, but more information about the age of the subjects was not presented.	Yes? (young patients?)	-	-	The experiments were performed on the San Diego State University cohort of the ABIDE-II dataset, excluding subjects with excessive motion or other imaging artifacts.	No	-	FMRI data was pre-processed according to a standard pipeline: motion correction, mean intensity subtraction, pass-band filtering with cutoff frequencies of [0.005-0.1 Hz] and skull removal. To account for potential noise from physiological processes such as cardiac and respiratory fluctuations, covariates of no interest were identified for inclusion in the analyses. To further reduce the effects …	See "feature selection"	Effective connectivity matrix (structural connectivity integrating the functional activity)	Yes (AAL)	90	-	Whole brain	Feature extraction/selection: To construct the connectome, the graph nodes were determined using the 90 regions in the AAL atlas. The edges were weighted with the number of tracts connecting two regions. The same AAL regions were used to compute the regions’ average functional time series. The aim of the proposed method was to infer a functional connectivity justified by the structural connectivi…	Both structural and effective matrices were used in a leave-one-out classification pipeline.	To test the descriptive power of the effective connectivity computed using the proposed approach a classification task was carried out by using a linear Support Vector Machine (SVM).	SVM	The study reported only the accuracy.	54	Using the effective connectivity matrix from the second order CMAR model	72.34	-	-	No	Also tested the original structural connectomes and the effective connectomes obtained with first order CMAR model.	-	The most significant connections (in terms of classification) were investigated by selecting with a permutation test the weights larger than the 99-th percentile of a random weight distribution representing the null hypothesis. The selected connections were only depicted in figures and it was pointed out that the most discriminating connections of the MAR model were very different from those dete…	-	The results of the study allow to infer that this pathology is influenced only partly by the structural connectivity of the brain. Instead, a reweighing of the structural connections according to how much explanatory they are for the functional activity is far more informative.	No	-
Bi et al. (2018) - Classification	2018	To propose a novel method of random SVM cluster to distinguish TC and ASD.	ABIDE	rs-fMRI	No	84	No	13.4 ± 2.4 / 12.9 ± 1.7	-	-	-	The study selected one of the 12 kinds of image protocols available from ABIDE, resulting in 61 subjects with ASD and 46 TD that met the image protocol. However, 7 TD and 16 ASD were excluded because their translation or rotation surpassed +- 2mm or 2°.	No	DPARSF	The whole preprocessing procedures included: (1) Converting DICOM to NIFTI, (2) Removing the first 10 time points, (3) Slicing timing, (4) Realigning, (5) Normalizing with the echo-planar imaging (EPI) template, (6) Smoothing, (7) Removing the linear trend, (8) Temporal filtering, (9) Removing covariates.	The regions were used as the nodes of the graph that represents the brain network. The average time series of every two brain regions were employed to calculate the Pearson correlation coefficient which was made as the links of the brain network. The absolute value of the correlation coefficient was taken and a suitable threshold was set for the connectivity matrix to get an adjacency matrix. Sev…	Graph metrics	Yes (AAL)	90	-	Whole brain	Partial samples of 50 subjects were randomly selected from the training set and 62 features were randomly extracted from all the sample features to establish a single SVM. The process was repeated several times to form a random SVM cluster. The optimal number of SVMs in the random SVM cluster (500) was obtained by taken the accuracy of the random SVM cluster as the criterion. *There was also a pr…	The 84 samples were divided into 58 training samples and 26 test samples based on the ratio of 7:3.	When the sample of test set enters into the random SVM cluster, multiple RBF kernel SVMs make decisions at the same time and the majority of votes is used to determine the category of the sample.	SVM	The study reported only the accuracy.	84	Random SVM cluster with 500 SVMs/Random SVM cluster with the 272 features of the optimal feature set (both obtained the same result and used a threshold of 0.25)	96.15	-	-	No	-	Only a comparison between the classification of the 500 SVMs separately and the random SVM cluster, showing that the performance of the random SVM cluster was much better than a single SVM.	The experimental results showed that the inferior frontal gyrus (IFG), precuneus, hippocampus, and cingulated cortex were the mainly abnormal regions of ASD. These regions were analyzed in details in the study.	Inferior frontal gyrus (IFG), precuneus, hippocampus, and cingulated cortex	-	No	-
Liao et al. (2018) - Classify	2018	To propose a novel classification method on brain diseases, and conduct the experiment on autism.	ABIDE	rs-fMRI	No	38 | 110 | 35	-	-	-	-	-	Three resting-state fMRI datasets were utilized. They were collected by California Institute of Technology and University of Michigan.	No	DPARSF	First, the first 10s in the datasets were removed to ensure a steady signal. Based on a 6-parameter, rigid body image registration, head motion correction was applied. The functional data were transformed into MNI space, then resampled to 3 × 3 × 3mm voxel size. To avoid mixing signals between different regions, spatial smoothing was not performed. Temporal filtering (0.01–0.08Hz) was then applie…	See "feature selection"	Community structure (NMI statistic matrix)	Yes (AAL)	-	-	Whole brain	Feature extraction/selection: The time series for each Automated Anatomical Labeled (AAL) brain region were extracted. To obtain the correlation matrix, each brain region was treated as a node and Pearson correlation was used to calculate the correlation coefficients between any two brain regions based on AAL. The correlation matrix was converted to an unweighted matrix by constructing different …	Leave-one-out cross-validation was used to evaluate the method, avoiding an inaccurate evaluation due to data partition.	Denoising autoencoder was applied as a classifier to improve accurate rate, and reduces noise effect. The testes were performed 10 times.	ANN	Only the average accuracy was reported.	35	Only the accuracy comparing the NMI matrix with the Pearson matrix was properly reported. The result presented here was obtained with the Michigan2 dataset - the best accuracy reported.	54.49	-	-	No	Also presented the results for the other datasets tested. The NMI matrix was also compared with the Pearson correlation matrix.	The proposed method was compared with SVM by inputting the NMI statistic matrix for both the proposed classifier and SVM.	-	-	Besides presenting better precision, the proposed method is more efficient, with a running-time of one-tenth in relation to the compared method.	No	-
Aghdam et al. (2018) - Combination	2018	To propose a method that can improve the diagnostic classification of ASD from TC individuals by utilizing a combination of data types and one of the most powerful deep learning algorithms (DBN).	ABIDE I + ABIDE II	rs-fMRI and sMRI	No	185	-	(5 - 10)	Yes (5 - 10)	-	-	Sites acquiring between 160 and 180 time points were selected.	No	SPM8	fMRI - The first five volumes were removed from the data for further processing to ensure magnetization equilibrium. In order to compensate for differences in the time of slice acquisition, slice-timing correction was performed. Furthermore, the time corresponding to the first slice was chosen to be the reference. To compensate for bulk head movements, realignment (motion correction) was done. To…	rs-fMRI - the average mean time series of each ROI was calculated. sMRI - the preprocessed GM and WM volumes were partitioned into 116 brain anatomical regions. After parcellation of each, the data from rs-fMRI, GM, and WM were combined through the use of a stepwise feature concatenation, so as to examine the possible improvements in classification performance. The tests were conducted using a co…	Average mean time series of each ROI	Yes (AAL)	116	-	Whole brain	Through the DBN.	The classification results were calculated based on 10-fold cross-validation.	DBN was used to perform a binary classification (ASD vs. TC) using fusion of rs-fMRI and sMRI data.	ANN	To evaluate the given diagnostic system, accuracy, sensitivity, specificity, and F1 score were calculated.	185	DBN of depth 3 using only rs-fMRI data	60.56	63.06	55.97	Yes	DBNs of depth 2 and 3 were compared using the six data types (three single, two pairwise, one three-way).	-	Based on AAL atlas, the image features used by the classifier included large regions throughout the frontal, temporal, subcortical, insula, occipital, cerebellum, and other regions. These regions consisted of a large portion of the total brain volume.	Frontal, temporal, subcortical, insula, occipital, cerebellum, and other regions	-	No	-
Dvornek et al. (2018) - Combining	2018	To propose several methodologies for incorporating phenotypic data with rs-fMRI into a single deep learning framework for classifying ASD.	ABIDE I - preprocessed	rs-fMRI + phenotypic + eye status during the fMRI scan	Yes (age, sex, handedness, and full IQ)	1100	No	-	No	-	No	The experiments were performed on data from the ABIDE I – Preprocessed generated from the Connectome Computation System pipeline. This resulted in 529 autism subjects and 571 typical controls from 17 different imaging sites.	Yes (CCS without global signal regression and with band-pass filtering)	-	The Connectome Computation System pipeline was used, without global signal regression, and with bandpass filtering.	See "feature selection"	Mean time courses, normalized and resampled, data augmentation + phenotypic	Yes (CC200)	200	-	Whole brain	Feature extraction/selection/network architecture: The study was based on a previous one that proposed a method to classify ASD directly from rs-fMRI time-series inputs using a LSTM-based (long short-term memory) architecture. The network proposed was used as the baseline model of this new study. The rs-fMRI input for the neural networks was derived from mean time-series extracted from regions of…	The performance of the different neural network models was evaluated using 10-fold cross-validation, with stratified sampling based on imaging site. The data for each fold was split using 85% for training, 5% for validation, and 10% for testing, with all samples generated from a subject assigned to one partition.	The classification was performed through a LSTM-based architecture.	ANN	The performance was assessed using “sample accuracy” and “subject accuracy”, the accuracy of classifying each sample (of the augmented dataset) and each subject, respectively. Subject label was determined from the average score of all samples from the subject. The mean and standard deviation (SD) of the accuracy across cross-validation folds were computed.	1100	RawPhenotype-rsfScore, D = 2	70,1 (3,2)	-	-	No	-	In the experiments, they tested the baseline model using only rs-fMRI, a multilayer perceptron model using only phenotypic data, and the models proposed for combining the phenotypic and fMRI data (6 different models were tested).	-	-	Subject accuracy was better than sample accuracy for almost all models, signifying the importance of data augmentation.	No	-
Chaitra et al. (2017) - Comparing	2017	To compare univalent and bivalent functional connectivity measures and assesses their performance and suitability for fMRI connectivity modeling.	ABIDE I - preprocessed	rs-fMRI	No	1112	No	(7 - 64)	No	-	No	Resting state fMRI data used in the study was obtained from the ABIDE I preprocessed database from which fMRI dataset of 539 individuals with ASD and 573 controls with acceptable quality were used for analysis.	Yes (DPARSF)	-	fMRI data was pre-processed according to the standard steps that included realignment, normalization, detrending and regression of white matter signal, head motion parameters and cerebrospinal fluid signals. Data was normalized, bringing each time series to zero mean and unit variance. It was next given to a blind deconvolution algorithm to reduce non-neural variability due to hemodynamic respons…	Bivalent FC (BFC) was modeled using PCC in its original form. Univalent FC (UFC) was modeled by taking the absolute value of the BFC measure.	Pearson correlation	Yes (CC200)	200	-	Whole brain	K-means algorithm was used to cluster the data into N clusters. The total number of clusters was initially made equal to the number of features and the clusters were scored on their ability to differentiate the two classes. The 20% low scoring clusters were removed, the remaining features were combined and the process was repeated until the number of clusters remaining was equal to 2.	The features were divided into training and testing datasets, but the article does not make it very clear. For the purpose of rating the clusters, training data was randomly separated into 6 subsets (no-overlapping) of same sizes (6 folds). Using 5 out of 6, linear SVM was trained. Following that, performance was measured with the remaining subset. Several different partitions were done by redoin…	A recursive cluster elimination based support vector machine (RCE-SVM) classification technique was used.	SVM	Only the average classification accuracies were reported through a graph.	1112	RCE-SFM using the BFC data	67.4	-	-	No	The accuracy of the classifier using BFC and UFC measures were compared.	-	With bivalent FC, majority of the connections were associated with inferior parietal regions (angular gyrus) and their connections with medial prefrontal regions. In the network obtained from univalent FC, such connectivities were not observed, instead, connections involving superior parietal regions were observed, along with medial as well as lateral prefrontal regions. These networks are not pr…	Inferior parietal regions (angular gyrus) and their connections with medial prefrontal regions.	It was found that classification based on bivalent functional connectivity provides better classification accuracy than univalent FC. Comparing the findings from univalent and bivalent FC, we conclude that the bivalent FC network is neurobiologically plausible and corroborates with networks reported in prior works. These findings confirm that the bivalent FC measure is superior to the univalent F…	No	-
Abraham et al. (2017) - Deriving	2017	To demonstrate the feasibility of inter-site classification of neuropsychiatric status, with an application to the Autism Brain Imaging Data Exchange (ABIDE) database, and to investigate pipelines that extract the most predictive biomarkers from the data.	ABIDE I - preprocessed	rs-fMRI	No	871	No	Does not present it directly, but indicates which subjects from ABIDE were used. (6 - 64)	No	Does not present it directly, but indicates which subjects from ABIDE were used.	-	Data were selected based on the results of quality visual inspection by three human experts who inspected for largely incomplete brain coverage, high movement peaks, ghosting and other scanner artifacts. The study also examined data subsets of different heterogeneity: 1) all participants, 2) largest sites (more than 30 subjects), 3) right handed males, 4) right handed males, 9-18 years, 5) right …	Yes (C-PAC)	-	Preprocessing included slice-timing correction, image realignment to correct for motion, and intensity normalization. Nuisance regression was performed to remove signal fluctuations induced by head motion, respiration, cardiac pulsation, and scanner drift. Head motion was modeled using 24 regressors derived from the parameters estimated during motion realignment, scanner drift was modeled using a…	Time courses were extracted using a spatial regression that modeled each volume of rs-fMRI data as a mixture of spatial patterns. After the extraction, the same nuisance regressors at the region level were removed as at the voxel level in the preprocessing. The Ledoit-Wolf shrinkage estimator was used, a parameter-free regularized covariance estimator, to estimate relationships between ROI time s…	Ledoit-Wolf shrinkage estimator, tangent embedding parameterization of the covariance matrix.	Yes (HO, Yeo, and CC200)	84 largest ROIs	Derived data-driven atlases were based on two clustering methods (K-Means and Ward's clustering) and two decomposition methods (Independent component analysis (ICA) and multi-subject dictionary learning (MSDL)).	Whole brain	Feature selection led to worse results, both with univariate ANOVA screening and with sparse models such as Lasso or SVC-L1.	10-fold cross-validation was used by training it exclusively on training data (including atlas estimation) and predicting on the testing set. Any hyper-parameter of the various methods used inside a pipeline was set internally in a nested cross-validation. Two validation approaches were used: - Inter-site prediction addresses the challenges associated with aggregate datasets by using whole sites …	The connectivity measures between all pairs of regions were used as features to train the classifiers. Different machine learning methods were explored: the L2-penalized support vector classification (SVC), the L1-penalized sparse SVC, and the ridge regression. Random forests and Gaussian naive Bayes were also investigated but produced low prediction performance. Logistic regression gave results …	M	The study report the average accuracy, specificity, and sensitivity for top performing pipelines. Also, a learning curve – that measures the impact of the number of training samples on the performance of a predictive model – and the impact of pipeline choices on prediction accuracy.	871	The best predicting pipeline was MSDL, tangent space embedding and l2-regularized classifiers (SVC-l2 and ridge classifier) - we show the results for all participants with the inter-site approach (This scenario closely simulates the real world clinical challenge of not being able to sample data from every possible site, but results of intra-site prediction have smaller standard error, confirming …	66,8 (5,4)	61 (17)	72,3 (12,1)	Yes	Comparisons were preformed between ABIDE subsamples (all participants (871 subjects), largest sites (736 subjects), right handed males (639 subjects), right handed males, 9-18 years (420 subjects), right handed males, 9-18 yo, 3 sites (226 subjects)), region definition, matrix estimation, and cross-validation scheme (intra-site/inter-site).	Different machine learning methods were explored: the L2-penalized support vector classification (SVC), the L1-penalized sparse SVC, and the ridge regression. Random forests and Gaussian naive Bayes were also investigated but produced low prediction performance. Logistic regression gave results similar to SVC.	Default Mode Network - a lower connectivity between left and right temporo-parietal junctions was observed. Pareto-insular network - interhemispheric hypoconnectivity between left and right anterior insulae, and left and right inferior parietal lobes were observed. Semantic ROIs – connectivity was stronger between the right supramarginal gyrus and the left Middle Temporal Gyrus (MTG) while a lowe…	Default Mode Network, Pareto-insular network, and Semantic ROIs.	Performance increases steadily with training set size, for all subsamples. This increase implies that optimal classification performance was not reached even for the largest dataset tested. The main difference between intra-site and inter-site settings is that the variability of inter-site prediction is higher. However, this difference disappears with a large enough training set. The choice of at…	No	-
Guo et al. (2017) - Diagnosing	2017	To propose the development of a DNN with a novel feature selection method (DNN-FS) for the high dimensional whole-brain resting-state FC pattern classification of ASD patients vs. typical development (TD) controls.	ABIDE I - preprocessed	rs-fMRI	No	110	No	12.7 ± 2.4 / 14.2 ± 3.2 (8.2 - 19.2)	Yes (8.2 - 19.2)	103.37 ± 17.63 / 106.85 ± 9.72	Yes (above 85)	The rs-fMRI dataset used in this paper was obtained from UM:S1 site, ABIDE I – Preprocessed, that contained samples from 110 adolescent subjects among which there are 55 ASD patients and 55 TD controls.	Yes (NIAK)	-	In NIAK, the raw rsfMRI data were preprocessed using the following steps: motion realignment, intensity normalization (non-uniformity correction using median volume), nuisance signal removal, and registration. In the nuisance signal removal step, the scrubbing was employed to clean confounding variation due to physiological processes (heart beat, head motion, and respiration), and head motion. Th…	Pearson’s CCs were calculated using the resulting mean BOLD TS from all possible pairs of regions. CCs were Fisher’s r-to-z transformed. Then z-scores of each subject were normalized (mean = 0, standard deviation = 1) via pseudo z-scoring.	Pearson correlation (z-transformed)	Yes (AAL)	116	-	Whole brain	Multiple SAEs were trained on the training data using gradient descent learning. The hidden neurons of these SAEs after training provided a feature pool. The next step of the feature selection algorithm was to determine the discriminating power of each feature in the pool by calculating its Fisher’s score. The feature was considered to have high discriminating power when its Fisher’s score was hi…	For training and testing the DNN, and optimizing parameters in the model, a five-fold nested CV framework was used. The DNN classifier was trained and parameters were optimized using training and validation data during the training phase. Then the classification task was performed on each individual in the test data in the test phase to identify the corresponding status (ASD patient or TD control…	The classification was performed on each individual in the test data using the deep neural network with a novel feature selection method (DNN-FS) using multiple trained sparse auto-encoders (SAEs).	ANN	Only the accuracy was reported.	110	DNN-FS approach with 3 hidden layers and 150 hidden nodes (3/150)	86.36	-	-	No	A DNN without the feature selection method (DNN-woFS) was developed, and both of them were tested with different architectures. Also, two other feature selection methods – a two-sample t-test and an elastic net – were tested.	-	The study obtained 32 FCs that made a high contribution to discriminate ASD patients from TD controls. Among these 32 FC elements, 13 were within predefined brain networks including cingulo-opercular (CO), default-mode (DM), cerebellum (CB) and frontal-parietal (FP), and 19 were between-network FCs. 13 FCs were statistically significant between ASD and TD groups. Five significant FCs were associa…	-	Good explanation of the Sparse Auto-Encoders.	No	-
Wee et al. (2016) - Diagnosis	2016	To propose a novel framework that uses short-time activation patterns of brain connectivity to better detect subtle disease-induced disruptions of brain connectivity.	ABIDE	rs-fMRI	No	92	No	11.1 ± 2.3 / 11.0 ± 2.3 (7 - 15)	Yes (7 - 15)	106.8 ± 17.4 / 113.3 ± 14.1	-	The cohort was selected from the ABIDE dataset by considering only R-fMRI data acquired from 45 ASD and 47 socio-demographic-matched typically developing (TD) children with ages ranging from 7 to 15 years old from the New York University (NYU) Langone Medical Center. To evaluate the reproducibility and reliability of the proposed framework, the experiments were repeated using data of 4 other cent…	No	SPM8	Removal of the first 10 rs-fMRI images, normalization to the MNI space with resolution 3 x 3 x 3 mm3, regression of nuisance signals (ventricle, white matter, global signals, and head motion with Friston 24-parameter model), signal de-trending, and band-pass filtering (0.01–0.08 Hz).	For analysis of short-time interactive between brain regions, the time series were clustered into subseries that exhibited similar spatial patterns by concatenating the time series from the subjects into a matrix and applying a k-means clustering algorithm. A Pearson correlation-based functional connectivity network was then constructed for each cluster, a group-constrained sparse regression mode…	Short-time activation patterns (time series clustered, Pearson correlation-based functional connectivity network for each cluster, sparse network)	Yes (AAL)	116	-	Whole brain	Lasso was used to select a small subset of features that were discriminative for ASD diagnosis.	The optimal SVM models were learned via a nested cross-validation scheme. Specifically, the subjects were randomly partitioned in the ASD and TD groups into 10 sets with approximately equal size without overlap. One set was first left out as testing set, and the rest were used as the training set to learn a SVM model. Parameter combination that gave the best performance was used to construct the …	A linear kernel Support Vector Machine (SVM) was used as classifier.	SVM	The diagnostic power of the competing methods were evaluated using several statistical metrics: ACCuracy (ACC), SENsitivity (SEN), SPEcificity (SPE), Positive Predictive Value (PPV), and Negative Predictive Value (NPV).	92	Short-time sparse regression with Pearson correlation weighting (ST-SR-PC), linear kernel, NYU dataset	70.7	81.4	61.2	Yes	The performance of the proposed method, short-time sparse regression with Pearson correlation weighting (ST-SR-PC), was compared with the methods based on single- and multi-network. The single-network methods were based on the entire time series with connections computed based on (1) Pearson correlation (PC), (2) Sparse regression (SR) and (3) Sparse regression with Pearson correlation weighting …	The performance of the proposed method was evaluated when different SVM kernels (linear, radial basis function (RBF), and polynomial) were used.	The most discriminative regions were defined as the regions that were selected with the highest frequencies during the ten-fold cross-validation. These regions included the subcortical and limbic structures (amygdala, putamen, middle cingulate gyrus, and parahippocampal), frontal (precentral gyrus, middle, superior, and inferior frontal gyri), parietal (superior parietal gyrus, inferior parietal …	Subcortical and limbic structures (amygdala, putamen, middle cingulate gyrus, and parahippocampal), frontal (precentral gyrus, middle, superior, and inferior frontal gyri), parietal (superior parietal gyrus, inferior parietal lobule, and precuneus), occipital (cenues, lingual gyrus, and superior occipital gyrus), and temporal (superior and middle temporal poles, and middle temporal gyrus) lobes.	For varied C, the linear and RBF kernels performed similarly whereas the polynomial kernel performed slightly worse. For the default C, the linear kernel gives relatively stable results compared with the RBF and polynomial kernels. It is interesting to observe that several components in the limbic system have been selected in the proposed framework as important features for ASD classification. Th…	No	-
Chen et al. (2015) - Diagnostic	2015	To implement several multivariate learning methods to classify ASD and TD individuals using intrinsic functional connectivities and highest quality datasets from ABIDE.	ABIDE	rs-fMRI	No	252	No	17.311 ± 6.00 / 17.116 ± 5.700 (6 - 36)	No (6 - 36)	The study presents the non-verbal IQ: 106.86 ± 17.0 / 106.28 ± 12.8 (37 - 155)	No	Any datasets exhibiting artifacts, signal dropout, suboptimal registration or standardization, or excessive motion were excluded. Sites acquiring fewer than 150 time points were further excluded.	No	AFNI and FLS 5.0	Functional images were slice-time corrected, motion corrected to align to the middle time point, field-map corrected and aligned to the anatomical images using FLIRT with six degrees of freedom. FSL3s nonlinear registration tool (FNIRT) was used to standardize images to the MNI152 standard image (3 mm isotropic) using sinc interpolation. The outputs were blurred to a global full-width-at-half-max…	Mean time courses were extracted from each ROI and a connectivity matrix of Fisher-transformed Pearson correlation coefficients was created for each subject. Each subject’s functional connectivities were concatenated to construct a group level data matrix. For each ROI pair, age (as numerical) and site (as categorical) covariates were regressed out from data matrix.	Pearson correlation (z-transformed, group)	Yes (Power)	220 (44 of the 264 ROIs from the study were excluded because of missing signal in >2 participants)	-	Whole brain	Through the ML algorithms. The PSO algorithm was utilized as a feature selection tool to obtain a compact and discriminative feature subset for improved accuracy and robustness of the subsequent classifiers. The recursive feature elimination is a pruning technique that eliminates original input features by using feature ranking coefficients as classifier weights, and retains a minimum subset of f…	In random forests, it is not necessary to perform cross-validation or a separate test set to obtain an unbiased estimate of the test set error because validation is intrinsic to RF. Out-of-bag (OOB) error is estimated internally, during the RF run. A external 20% validation set was also used to test the accuracy of the RF. For the other techniques, 200 subjects were used for training and 52 for v…	Three ML algorithms were implemented in the study to perform a binary classification (ASD vs. TD) using rs-fMRI data: (i) support vector machines (SVM) in combination with particle swarm optimization (PSO) for feature selection (PSO-SVM); (ii) support vector machines with recursive feature elimination (RFE-SVM) for feature ranking; and (iii) a nonparametric ensemble learning method called random …	M	The study reported accuracy, sensitivity and specificity.	252	RF using the top 100 features, OOB error	90.8	89	93	Yes	The RF model was also tested using an external validation set and using only the 10 most informative features.	The three ML algorithms implemented (PSO-SVM, RFE-SVM, and RF) were compared against each other. The RF was also tested with and without feature selection.	When selecting only the 10 top features from the RF, several regions were noted to participate in two or more informative connections: left anterior cingulate gyrus, postcentral gyrus bilaterally, right precuneus, and left calcarine sulcus. The pattern for the top 100 features, involved connections between 124 ROIs. The left paracentral lobule and the right postcentral gyrus participated in ≥6 in…	Left anterior cingulate gyrus, postcentral gyrus bilaterally, right precuneus, and left calcarine sulcus; Left paracentral lobule and right postcentral gyrus; Default mode, somatosensory/motor (hand region), and visual networks.	An extensive analysis was carried over the most informative features from RF. Using an external 20% validation set, accuracy from RF was at similar levels as for PSO and RFE. However, since RF is an ensemble learning method, such external validation is not usually part of the RF procedure.	No	-
Mastrovito et al. (2018) - Differences	2018	To identify features that are most diagnostic for ASD and SZ and use them to classify autistic subjects from those diagnosed with SZ. (The characteristics of the study described here are only related with the ASD diagnosis).	ABIDE I + ABIDE II	rs-fMRI	No	118	Yes (only males)	ABIDE I: 26.34 ± 7.37 / 25.42 ± 6.28 ABIDE II: 37.6 ± 16.09 / 39.58 ± 15.09 Above 18	Yes (above 18)	-	-	The ABIDE I University of Utah School of Medicine (USM) data set was used. As the SZ data set did not included any individuals below 18 years of age, subjects below the age of 18 were excluded resulting in 37 patients and 27 controls. Testing cross validation was performed on the ABIDE II Barrow Neurological Institute (BNI) data set. After removing four 18 year old subjects, the sample consisted …	No	FSL	Brain extraction using FSL's BET, motion correction using FSL's MCFLIRT, and linear registration to the Montreal Neurological Institute (MNI152) 2mm standard using FSL's FLIRT. Frame displacement parameters were regressed out of each data set to control for motion.	A Bayesian approach was used to determine effective connectivity – a measure of the influence brain regions exert over each other over time – between brain areas.	Bayesian approach	Yes (An extended version of the Power atlas)	283 (264 + 19 additional - bilateral regions in the brainstem, basal forebrain, hippocampus, amygdala, and putamen)	-	Whole brain	The most indicative features were identified using recursive feature elimination (RFE). The basic principle of RFE is to initially include all edges in the model and to gradually exclude edges that do not contribute in discriminating between the two classes. This approach iteratively trains and tests the SVM (using the training set), discarding the least important features at each iteration until…	Independent data sets, from a new cohort of subjects that were collected at different sites were used as testing cross-validation sets.	The group membership (ASD vs control, SZ vs control) was predicted on the new subjects from testing sets using the linear SVM models that were trained on the initial training cohort of subjects.	SVM	Receiver operator curves (ROCs) were generated to show classification accuracy on the training-naive data set as a function of the number of the top features used. Also, the study reports accuracy, sensitivity, and specificity.	118	ASD dataset, between 800 and 1000 of the top RFE-determined features	83	75	89	Yes	The tests were also performed for the SZ dataset and combining the two datasets to discriminate between SZ and ASD subjects.	-	Diagnostic features for ASD were distributed across the brain and across networks, with the largest number of diagnostic features clustering within the default mode, salience and executive control networks, higher order visual and motor systems. ASD showed a greater proportion of within-network changes in the DMN and reduced connectivity between DMN and language areas. Diametric changes in connec…	Default mode, salience and executive control networks, higher order visual and motor systems.	A small subset of the common and divergent features that distinguished either ASD or SZ from controls had diagnostic importance for classifying ASD from SZ subjects. This subset was dominated by features in the DMN. Our results indicate that relative to SZ patients (rather than controls), ASD is associated with stronger connectivity in DMN connections, while weaker connectivity was found in SZ pa…	No	-
Jahedi et al. (2017) - Distributed	2017	To determine if CRF can, due to its reduced feature selection bias, improve accuracy of ASD diagnostic prediction.	ABIDE	rs-fMRI	No	252|72	No	17.31 ± 6.0 / 17.12 ± 5.70 (6 - 36) | 13.30 ± 2.6 / 13.28 ± 2.9 (8 - 18)	No (6 - 36)	The study presents the non-verbal IQ: 106.9 ± 17.0 / 106.3 ± 12.8 (37 - 155) | 105.1 ± 17.6 / 105.1 ± 9.9 (67 - 145)	No	Data for building the model were selected from a high‐quality (low‐motion) subsample from the Autism Brain Imaging Data Exchange (ABIDE) – as in the previous study by Chen et al. (2015). Datasets showing artifacts, signal dropout, suboptimal registration or standardization, or excessive motion were excluded from the study. Sites acquiring fewer than 150 time points were further excluded. Based on…	No	AFNI and FSL 5.0	The first 5 time points were discarded to allow for T1 equilibration. The remaining time series were motion, slice‐time, and field-map corrected. Functional data were aligned to anatomical images using FLIRT with six degrees of freedom, resampled to 3.0mm isotropic voxels using sinc interpolation, and standardized to the MNI152 template, using FSL’s nonlinear registration tool (FNIRT), all in a s…	Connectivity matrices of Fisher‐transformed Pearson correlation coefficients were generated. A group level data matrix was then generated with one row per participant and one column for each interregional connectivity. Correlation values of each feature (reflecting connections between ROIs) were sorted in descending order and segregated into 42 equally sized bins. Each value was then replaced by …	Pearson correlation (z-transformed, group)	Yes (Power)	220 (44 of the 264 ROIs from the study were excluded because of missing signal in >2 participants)	-	Whole brain	A CRF‐based dimension reduction algorithm was developed to increase computational efficiency, to eliminate noisy features, and to facilitate interpretation of results. The algorithm randomly partitioned the set of features into equally‐sized subsets and performed CRF, with 2001 trees on each subset. Each feature was evaluated for its conditional permutation importance, which reflects the impact o…	In RF, training data are randomly drawn with replacement to construct binary decision trees and excluded data – termed out‐of‐bag (OOB) sample – are used for testing. Out‐of‐bag estimates can be used as an ingredient in the estimation of the generalization error. The out‐of‐bag error estimate, therefore, removes the need for a set‐aside test set. Eleven different CRF models were trained using bet…	Conditional Random Forests (CRFs) and Random Forests (RFs) were used. In the RF case, the same CRF‐based dimension reduction algorithm was used, in a way to verify if RF may be superior to CRF at the classification stage, whereas CRF is preferable for feature selection.	RF	The study reported accuracy and in some cases sensitivity and specificity.	252	RF as classifier, but the same CRF‐based dimension reduction algorithm was used - OOB error, mean accuracy	97	-	-	No (the principal results from the article were obtained trough OOB error, but only the accuracy was reported. Since the results from the validation dataset and the ones obtained using the OOB error presented high variation, we decided not to use the results from this article)	Also presented the results for the external validation (252 + 72 subjects) and for a 5-fold CV using the ABIDE dataset.	To examine the effects of reduced variable selection bias in CRF, the results were compared to those of the RF ASD classifier reported by Chen et al. (2015). Classification was also performed with RF models, using the same feature sets resulting from CRF dimension reduction. This was done to compare classification accuracy between the methods, and investigate the efficacy of using CRF for dimensi…	The most informative features for diagnostic prediction were from the default mode, somatosensory‐motor hand, visual, fronto‐parietal task control, and salience networks, with approximately 60% of selected features from these 5 brain networks. After normalization (taking into account the variable number of ROIs per network among the total 24090 connections adopted from Power et al. (2011)), a dif…	Somatosensory‐motor mouth and hand regions, as well as ROIs from ventral attention, salience, and cingulo‐opercular task control networks.	The relatively modest performance of the CRF and RF models in an external validation set of in‐house data is thus not surprising. It contrasts with the very high accuracies up to 98.8% reached in the training dataset. The goal of optimal external validation requires that training and validation sets be matched. The variants of idiopathic ASD are not known and the growing evidence of many hundred …	No	-
Plitt et al. (2015) - Functional	2015	To assess the viability of rs-fMRI connectivity measures as diagnostic biomarkers for ASD and to investigate which connectivity features are predictive of a diagnosis.	ABIDE + own sample	rs-fMRI (subjects’ clinical and demographic data (age, IQ, and scores from SRS sub-scales for: social awareness, social cognition, social communication, social motivation, and autism mannerisms) were used in a separeted test)	No (only in a separated test)	118|178	Yes (only males)	17.66 ± 2.72 / 18.3 ± 3.05 | 16.81 ± 5.56 / 17.58 ± 5.66	No	111.02 ± 15.87 / 115.76 ± 11.70 | 104.3 ± 12.89 / 110.24 ± 12.68	Yes (above 80)	Fifty-nine typically developing (TD) male participants and 59 high-functioning participants with an autism spectrum disorder took part in the study. Participants with ASD were recruited from the Washington, DC, metropolitan area. There were other restrictions for the ABIDE cohort (males with a full-scale IQ > 80 and age within one standard deviation of the range of the in-house sample. Other site…	No	AFNI	FMRI data were preprocessed using AFNI software package in accordance with pipelines recommended by Jo et al. (2013) with one exception: cardiac and respiratory denoising were not employed so that a common preprocessing pipeline could be used on ABIDE data that lacked physiological measures.	Timecourses were extracted and averaged within each region. Linear correlations were computed between the average timecourses of each region in a ROI set and Fisher transformed. Subjects’ clinical and demographic data (age, IQ, and scores from SRS sub-scales for: social awareness, social cognition, social communication, social motivation, and autism mannerisms) were used to create an additional f…	Pearson correlation (z-transformed)	Yes (DiMartino ROI set, Destrieux atlas, Power)	49/162/264	-	Whole brain	Through the classifiers or not performed.	Leave-one-out (LOO) cross-validation was performed. For the highest performing classifiers, cross-validation was repeated using stratified-3-fold and stratified-10-fold techniques. For machine learning methods for which no hyperparameters have to necessarily be set (i.e., random forests, Gaussian naïve Bayes, and linear discriminant analysis), a single level LOO cross-validation technique was per…	In order to determine the best methods for classifying of ASD vs. TD participants using rs-fMRI, LOO cross-validation was performed on the in-house cohort using nine popular classification algorithms (random forest (RF), K-Nearest Neighbor (KNN), Linear SVM (L-SVM), Gaussian kernel SVM (rbf-SVM), L1-regularized logistic regression (L1LR), L2-regularized logistic regression (L2LR), Elastic-net-reg…	M	For each algorithm accuracy, sensitivity, specificity, positive predictive value (PPV), and negative predictive value (NPV) were reported.	296	Stratified 10-fold CV for the combined in-house and ABIDE cohort using the Destrieux Atlas and the L2LR classifier (best results)	73.25	70.67	75.95	Yes	The results were presented per classifier and ROI set. Stratified-10-fold and stratified-3-fold CV were also performed for the highest performing classifiers. There was also a test using only behavioral features for classification. Tests using the in-house cohort (118 subjects) and using only the ABIDE dataset (178 subjects) were also performed.	Nine popular classification algorithms were compared (random forest (RF), K-Nearest Neighbor (KNN), Linear SVM (L-SVM), Gaussian kernel SVM (rbf-SVM), L1-regularized logistic regression (L1LR), L2-regularized logistic regression (L2LR), Elastic-net-regularized logistic regression (ENLR), Gaussian Naïve Bayes (GNB), and Linear Discriminant Analysis (LDA)).	A disperse set of connections was found to be highly predictive of an ASD diagnosis. Connections involving the putative ‘default mode’ and ‘frontal-parietal task control’ networks were most predictive of ASD. Regions identified as most predictive of ASD included the insula, ventromedial prefrontal cortex, anterior, middle, and posterior regions of cingulate cortex, supplementary motor cortex, ant…	Default mode and frontal-parietal task control networks	Several benchmarks must be met to fulfill the promise of neuroimaging-based biomarkers including: establishing standard analytic techniques, as such methodological factors influence connectivity measures; demonstrating biomarkers’ robustness to variability across larger numbers of individuals and sites; and addressing the diagnostic potential of brain-based biomarkers by comparing their diagnosti…	No	-
Emerson et al. (2017) - Functional	2017	To show that fc-MRI from 6-month-old infants can correctly identify the children diagnosis of ASD at 24 months of age.	Own sample	rs-fMRI + phenotypic	Yes (cognitive and behavioral assessments - assessment scores of social interactions, communication, motor development, and repetitive behavior)	59	No	6 months	Yes (6 months)	-	-	A cohort of 59 (18/41, female/male) infants at high familial risk for ASD was included in this study. High-risk infants were defined as having at least one sibling with an ASD diagnosis. Participants were excluded for comorbid medical or neurological diagnoses influencing growth, development, or cognition; previous genetic conditions; premature birth or low birth weight; maternal substance abuse …	No	-	Initial fMRI data preprocessing followed previously described procedures including (i) compensation for slice-dependent time shifts using sinc interpolation, (ii) correction of systematic odd-even slice intensity differences caused by interleaved acquisition, and (iii) spatial realignment to compensate for head motion within and across fMRI runs. All data were registered to an age-specific (6-mon…	Pairwise Pearson correlation values were generated from each possible pair of ROIs and then Fisher z–transformed to improve normality. The RBS-R, the MSEL, and the Communication and Symbolic Behavior Scales Developmental Profile (cognitive and behavioral assessments) were administered at 24 months and the scores were used to determine brain-behavior features used in the analysis.	Pearson correlation (z-transformed), brain-behavior features	Yes (Candidate ROIs following Pruett et al. were adopted from a combination of meta-analyses of ASD studies and of task data and cortical functional areal parcellations obtained in healthy adults)	230 (50 out of the 280 ROIs were partially outside the whole-brain mask and were removed)	-	Whole brain	For each test case in the classification analysis, starting from the full set of 26,335, features were determined within the training set as the functional connections between ROI pairs that showed a nominally significant behavioral (24-month-old) correlation, and a leave-one-out cross-validation analysis was performed within this training set. To be included in the final set of features for the …	For the classification analysis, one infant was removed from the group to serve as a test case, whereas the remaining 58 infants were used as training set. A leave-one-out cross-validation analysis was performed within this training set and, finally, the classifier was used to predict the independent test case. This strategy was repeated using each participant as the test case, creating a fully c…	59 separate linear kernel SVM models were built using each participant as the test case. Each test infant was predicted individually, requiring only information from its 6-month-old functional MRI scan.	SVM	The study reported sensitivity, specificity, positive predictive value, and negative predictive value.	59	LOOCV	96.6	81.8	100	Yes	A leave-10-out classification analysis was also performed.	-	After completing the classification analysis, the intersection of the 59 independent classification feature sets was used to visualize the functional connections that most likely contributed to the classification accuracy. A subset of the connections that show reduced or increased functional connectivity in 6-month-old infants who developed ASD was presented only through images.	-	References to the chance of infants with high risk for ASD developing ASD compared to infants with low or unknown risk.	No	-
Tolan et al. (2018) - Graph	2018	To present a graph theory based classification model using two types of brain connectivity networks (DTI and fMRI, separately). (The characteristics of the study described here are only related with the fMRI data) *Parameters of each machine learning algorithm for functional connectivity and structural connectivity were used with default values in MATLAB. Since, the goal of this study was to expl…	UCLA Multimodal Connectivity Database	rs-fMRI + phenotypic (and DTI, but separately)	Yes (sex)	79	No	13.5 ± 2.4 (9.3 - 17.9) / 13.0 ± 2.0 (9.5 - 17.8)	Yes (9.3 - 17.9)	103.3 ± 14.0 (79 - 134) / 106.8 ± 10.0 (84 - 128)	Yes (above 79)	-	Yes (not specified)	-	-	Each node of the graph represented individual brain region, while each edge represented the relationship between two brain regions. There were two types of measures used in the model: nodal and global. 5 global (radius, diameter, cluster, transitivity, modularity) and 8 nodal (eccentricity, path length, closeness, structure, global efficiency, betweenness, strength, triangles) measures were used.…	Graph metrics	Yes (Power)	264	-	Whole brain	After the feature extraction step, feature selection was applied to eliminate improper features. The Relieff algorithm computed the importance of attributes by selecting relevant features using a statistical method. It was applied in the training phase to reduce feature size and to produce more significant attributes. Different machine learning models generated different number of selected featur…	As an evaluation strategy, the leave one out cross validation (LOOCV) was used due to limited sample sizes. Each machine learning model was trained by using n − 1 samples, the remaining one was used for as a test sample.	Three distinct methods (SVM, kNN, and DT) were chosen to obtain an ensemble model that worked based on a majority voting scheme.	M	The study reported the average accuracy, precision (or positive predictive value), and recall (or sensitivity).	79	Ensemble model, LOOCV, fMRI data (presented a confusion matrix)	67	66.7	67.6	Yes	-	Support Vector Machine (SVM), k-Nearest Neighbor (kNN), Decision Tree (DT), and the three together (ensemble model) were tested for the DTI and the fMRI data separately. Also, the GK-LogE from the study of Dodero et al. was used to measure the performance of the generated model for the functional and structural connectivity datasets.	The global and nodal measures that were selected and ranked in the top places by the Relieff algorithm on functional and structural connectivity networks were analyzed. The commonly top-ranked graph measures for both datasets were path.length, structure and eccentricity.	-	-	No	-
Heinsfeld et al. (2018) - Identification	2018	To apply deep learning algorithms to identify ASD patients from a large brain imaging dataset, based solely on the patients’ brain activation patterns.	ABIDE I - preprocessed	rs-fMRI	No	1035	No	Mean age was presented per site and subject group	No	-	No	The study was carried out using rs-fMRI data from the ABIDE I - Preprocessed. Data from 505 ASD individuals and 530 matched controls were included.	Yes (C-PAC)	-	The fMRI data was slice time corrected, motion corrected, and the voxel intensity was normalized. Nuisance signal removal was performed using 24 motion parameters, CompCor with 5 components, low-frequency drifts (linear and quadratic trends), and global signal as regressors. Functional data was band-pass filtered (0.01–0.1 Hz) and spatially registered using a nonlinear method to a template space …	See "feature selection"	Pearson correlation	Yes (CC200)	200	-	Whole brain	Feature extraction/selection: Connectivity matrices were constructed using Pearson correlation and were flattened to retrieve a vector of features. Two stacked denoising autoencoders were used for the unsupervised pre-training to extract a lower-dimensional version from the ABIDE data. To utilize the knowledge extracted with the autoencoders, the encoders weights were applied to a multilayer perc…	The evaluation of all models was based on a 10-fold cross-validation schema, which mixed data from all 17 sites while keeping the proportions between the different sites. The DNN model was also tested with: intra-site data with the same hyperparameters and 5-fold scheme; a LOOCV process to evaluate classifier performance across sites by excluding data from one site from the training process and u…	A deep neural network was used to perform the classification task.	ANN	The study reported the accuracy, sensitivity, and specificity for all classifiers, as well as the total time taken to train each model.	1035	Leave-site-out 5-fold cross-validation, DNN, CALTECH as the site-out (best results)	68	70	65	Yes	Also tested the classifier with a 10-fold CV and a 5-fold intra-site procedure.	To evaluate the results obtained with deep learning, the performance of the model was compared with results of classifiers trained using Support Vector Machine (SVM) (Vapnik, 1998) and Random Forest (RF) (Ho, 1995).	The results for the correlation between rs-fMRI data for areas of the brain showed two distinct sets of areas that were underconnected and highly connected in ASD rs-fMRI data: (1) a distributed network of anterior and posterior brain areas whose activation during rs-fMRI was negatively correlated and (2) a posterior network of areas whose activation during rs-fMRI was highly correlated. The area…	Paracingulate Gyrus, Supramarginal Gyrus, and Middle Temporal Gyrus; Occipital Pole, and Lateral Occipital Cortex; superior division.	Interesting discussions and comments about deep learning, unsupervised x supervised methods, and rs-fMRI…	Yes - The source code for the training scripts is available from Github at https://github.com/lsa-pucrs/acerta-abide and archived at Zenodo (Heinsfeld et al., 2017).	-
Ren et al. (2016) - Identifying	2016	To propose an effective data-driven framework of sparse representation to identify brain network, using the default mode network (DMN) in patients with Autism as a test-bed. Also, to compare the proposed method with widely used group-wise independent components analysis (group-ICA).	ABIDE	rs-fMRI	No	60	-	11.89 ± 3.66 / 11.34 ± 2.66	-	-	-	The dataset from ABIDE (NYU Langone Medical Center) was adopted. Thirty participants with autism and thirty healthy controls were included in the study.	No	FSL	The preprocessing of rs-fMRI data included skull removal, motion correction, slice time correction, spatial smoothing, detrend, and band-pass filtering (0.01Hz-0.1Hz). FSL FLIRT was adopted to normalize the preprocessed fMRI datasets to the MNI 4mm template. A common brain mask was generated to extract whole-brain fMRI signals of all subjects.	See "feature selection"	Sparse representation (dictionary learning, DMN, Pearson correlation)	Yes (WFU Pickatlas)	-	-	Default Mode Network (DMN)	Feature extraction/selection: The whole-brain fMRI signals of each subject were extracted and stacked into a 2D signal matrix. Each column in the matrix was the fMRI signals for a voxel. The matrices for all subjects were aggregated in a big matrix consisting of two group of subjects (GA: Autism, GC: Healthy control). Then a sparse representation on the aggregated fMRI data was performed. A onlin…	Due to the limited number of samples, a leave-one-out cross-validation strategy was adopted to evaluate the performance of the classifier.	A SVM classifier was trained to test the discriminability of the functional connectivities.	SVM	The study reported accuracy, sensitivity, and specificity.	60	LOOCV, sparse representation based method	88.33	83.33	93.33	Yes	The sparse coding method was compared with widely used group-wise independent components analysis (group-ICA).	-	In the proposed method, the healthy control group had stronger functional connectivity between VMFC (ventromedial frontal cortex) and bilateral ILPC (inferior-lateral-parietal). In ICA-based method, the control group had stronger functional connectivity between VMFC and left ILPC, and between MPAC (medial parietal - precuneus and posterior cingulate) and VMFC.	-	The nodes identified by sparse representation-based method were more functionally homogeneous. Although the underlying mechanism is still beyond exploration, we speculate that this is an important factor to explain why sparse representation-based method outperforms ICA-based method in functional connectivity based ASD/control differentiation.	No	-
Dvornek et al. (2017) - Identifying	2017	To propose the use of recurrent neural networks with long short-term memory (LSTMs) for classification of individuals with ASD and typical controls directly from the resting-state fMRI time-series.	ABIDE I - preprocessed	rs-fMRI	No	1100	No	-	No	-	No	The ABIDE I - Preprocessed dataset includes rs-fMRI for 539 individuals with ASD and 573 typical controls from 17 international sites. 1100 subjects, for which the chosen atlas was provided, were used.	Yes (CCS without global signal regression but with band-pass filtering)	-	-	Each time course was normalized to represent percent change from the average signal for that region of interest. Further, since different sites used different acquisition protocols, each time-series was resampled using an interval of 2s to bring the data to the same time scale. The preprocessed mean time courses from the 200 atlas regions were used as input into the LSTM. The input time courses w…	Mean time courses, normalized and resampled, data augmentation	Yes (CC200)	200	-	Whole brain	Through the LSTM.	To validate the performance of the LSTMs, a stratified 10-fold cross-validation was used, such that the proportion of subjects from each site was approximately the same in all folds. For each fold, data was split into 85% for training, 5% for validation, and 10% for testing. When using the augmented dataset, all sequences belonging to the same subject appeared in either training, validation, or t…	Classification was performed using recurrent neural networks with long short-term memory (LSTMs), a type of deep neural network designed to handle very long sequence data.	ANN	Accuracy was assessed based on classification of each input sequence (“sequence accuracy”) as well as classification of each subject using the average score of all input sequences from a subject (“subject accuracy”).	1100	LSTM with 32 hidden nodes, single layer model, using the augmented dataset and dropout regularization	68,5 (5,5)	-	-	No	The study tested not augmenting data, varying the number of hidden nodes (8, 16, 32, or 64) in the LSTM, and removing dropout. It also tested variations on the base network: connecting only the final LSTM cell’s output to a single dense node, and stacking LSTM layers.	-	The input and forget gates, which modulate the cell state information, were heavily influenced by regions associated with language and communication. Functional terms associated with influential regions for the current estimated cell state were important for supporting social interactions. The output gate was most influenced by regions associated with self-referential processing. The regions rela…	-	-	No	-
Subbaraju et al. (2017) - Identifying	2017	To present a new approach for detecting major differences in brain activities between ASD patients and neurotypical subjects using rs-fMRI.	ABIDE I - preprocessed	rs-fMRI	No	1035	No	(6.5 - 58)	No	-	No	The data was obtained from ABIDE I – Preprocessed. The raw fMRI data was available for 1112 subjects. Out of these 1112 subjects, quality controlled and preprocessed fMRI data is available in PCP only for 1035 subjects.	Yes (DPARSF)	-	In the DPARSF pipeline, after discarding the first 4 volumes, all the remaining volume slices were preprocessed for slice timing corrections and head motion corrections (using Friston 24-parameter model). Global signal regression was not used in this study. The rigid body transformation was used to realign the time series of images for each subject. The T1- weighted Magnetization Prepared Rapid G…	See "feature selection"	Spatial filtering approach	Yes (AAL)	90	-	Whole brain	Feature extraction/selection: A new Spatial Feature based detection Method (SFM) was presented to extract discriminative features based on connectivity. From the BOLD time-series signals, a connectivity matrix was calculated for each subject in the dataset and were then used to calculate the mean connectivity matrix for the ASD patients as well as for the neurotypical subjects. A spatial filter w…	For all the classification studies, 95% of the data were randomly selected for training, while the remaining 5% were used for testing. 20 such trials were performed and within each trial, only the training data were used to determine the model parameters. The spatial filter (P) was re-calculated separately for each trial using the training set alone.	A Gaussian kernel SVM was used to perform the classification.	SVM	The mean classification accuracy and F-measure obtained over the 20 trials were provided.	1035	Entire ABIDE dataset	77,3 (4,2)	-	-	No	Also tested the classifier considering four different categories: adolescent males (598 subjects), adult males (280 subjects), adolescent females (120 subjects) and adult females (37 subjects).	The results and the number of features used for the proposed classifier were compared with previous studies.	The inverse of the spatial filter provided the spatial distribution weights for the projected time-series and pointed out the regions in the brain that were primarily responsible for the differences in the BOLD time-series signals. Adolescent males: the prefrontal areas of middle frontal gyrus, inferior frontal gyrus - pars triangularis and gyrus rectus were the prominent areas where the underlyi…	-	It was found that better classification performance was obtained for females (95% for adults and 86.7% adolescents) when compared to males (78.6% for adolescents and 85.4% for adults) and within each gender better classification performance was obtained for adults when compared to adolescents. It may be noted however that the total number of female subjects in the ABIDE dataset was particularly s…	No	-
Zu et al. (2016) - Identifying	2016	To propose a learning-based method to explore subnetwork biomarkers that are significantly distinguishable between two clinical cohorts using learning on hypergraph.	ABIDE	rs-fMRI	No	92|97	-	The study says that the method was used to find high order childhood autism biomarkers, but more information about the age of the subjects was not presented.	Yes? (child subjects?)	-	-	The learning-based method was applied on 45 ASD and 47 typical control (TC) subjects from the NYU site of ABIDE database. 44 ASD and 53 TC subjects from the UM (University of Michigan) site in ABIDE database were used to verify the generality.	No	-	The first 10 obtained rs-fMRI images of each subject were removed to ensure magnetization equilibrium. After slice timing and head motion correction, the images were normalized into MNI space. The images underwent signal detrending and bandpass filtering (0.01–0.08 Hz).	A pool of possible subnetworks was constructed, where each triangle clique was formed by three brain regions randomly picked up from all the regions. From each subject and each particular subnetwork, a three-element vector of functional connectivity flow was obtained, where each element was the Pearson’s correlation between any two brain regions within the triangle clique.	Pearson correlation (triangle clique)	Yes (AAL)	116	-	Whole brain	A hypergraph was constructed by exhaustively inspecting all possible subnetworks for all subjects, where each subject was treated as a vertex and each hyperedge connected a group of subjects demonstrating highly correlated functional connectivity behavior throughout the underlying subnetwork. The next step was to find the most significant biomarkers hiding behind thousands of subnetworks. Since e…	A 10-fold cross validation strategy was used. To verify the generality of learned subnetworks, the subnetworks learned on the NYU dataset were directly applied to the classification of the UM dataset.	A traditional SVM was adopted to train the classifier directly based on the concatenated feature vector. Since the functional connectivity flow came from each subnetwork, it was straightforward to organize them to a tensor representation and use advanced Support Tensor Machine (STM) to take advantage of the structured feature representation.	SVM	The study reported accuracy (ACC), sensitivity (SEN), specificity (SPE), positive predictive value (PPV), negative predictive value (NPV), and AUC.	92	STM, top 200 critical subnetworks, CV on the NYU dataset (approximate results, since the results were presented in bar charts)	85	86	84	No (the results were approximate from bar charts)	Also presented the results of the direct application of the subnetworks learned on the NYU dataset to the UM dataset (189 subjects on total) to evaluate the generality.	In order to demonstrate the advantage of subnetwork over the conventional region-to-region connection in brain network, the Subnetwork-SVM and the Subnetwork-STM were compared with two counterpart methods Link-SVM (used the Pearson’s correlations on each link as the feature) and Toplink-SVM (selected top 600 links by t-test and used the Pearson’s correlation on the selected links to form the feat…	Most of the brain regions involved in the selected top 10 critical subnetworks located the key areas related with ASD, such as amygdala, middle temporal gyrus, superior frontal gyrus. Also, most of the selected subnetworks traveled cross the subcortical and cortical regions, which is in consensus with the recent discover of autism pathology in neuroscience community.	Amygdala, middle temporal gyrus, superior frontal gyrus; subcortical and cortical regions.	-	No	-
Dekhil et al. (2018) - Identifying	2018	To propose a personalized computer aided diagnosis system for ASD that uses rs-fMRI data to build local classifiers, global classifier, and correlate the classification findings with ADOS behavioral reports.	NDAR	rs-fMRI	No	156	No	13.6 / 12.8	-	102 ± 21.2 / 111 ± 15.6	-	156 subjects obtained from National Database of Autism Research (NDAR) were used. The dataset was selected to be balanced (78 ASDs and 78 TDs).	No	SPM12 toolbox	The preprocessing pipeline included four main steps: (i) image realignment for motion correction, (ii) slice timing correction to overcome the effect of capturing samples at different times, (iii) image normalization to standard MNI152 space resampled every 2 mm, and finally (iv) Gaussian spatial smoothing using filter with full-width half-maximum of 6 mm.	See "feature selection"	Power spectral density (PSD)	No	34	A balanced subset of 40 subjects (20 ASDs and 20 TDs) were used to obtain the original regions of interest (ROIs). The ROIs were defined as the output components from the Independent Component Analysis (ICA) that showed statistical significance. To extract the ROIs of these 40 subjects, group ICA was used. To extract subject-specific time course and subject-specific spatial components, dual regre…	-	Feature extraction/selection: With the ROIs determined from the group ICA, the new unseen subjects were feed to the dual regression to extract both spatial and time components. The features used were derived from the individual temporal components using the power spectral density (PSD) of the individual time courses. The PSDs were feed to a deep learning based classification system which consiste…	Three cross-validation techniques were used, 4 folds, 10 folds and leave-one-subject-out.	A deep learning classiﬁcation system was used, which consisted of an autoencoder for dimensionality reduction followed by a neural network for classiﬁcation. The neural network used for classification was a single layer neural network with 10 hidden neurons. The global subject diagnosis was based on a winner-takes-all approach, where the components probabilities were used for voting and the winne…	ANN	The study reported accuracy, sensitivity, and specificity.	156	Overall results using the three validation techniques after the components fusion	93	91	94	Yes	Also presented the results separated per component and validation technique.	-	-	-	To ensure the relevance of the components to ASD, each component output probability was correlated with the Total ADOS score and ADOS severity score.	No	-
Dodero et al. (2015) - Kernel (Grassmann)	2015	To present a kernel-based method allowing to classify functional networks and characterizing those features that are significantly discriminative between two classes.	UCLA Multimodal Connectivity Database	rs-fMRI	No	79	No	13.5 ± 2.4 (9.3 - 17.9) / 13.0 ± 2.0 (9.5 - 17.8)	Yes (9.3 - 17.9)	103.3 ± 14.0 (79 - 134) / 106.8 ± 10.0 (84 -128)	Yes (above 79)	-	Yes (not specified)	-	-	See "feature selection"	Grassmann Manifold	Yes (Power)	264	-	Whole brain	Feature extraction/selection: The dataset contained rs-fMRI connectomes built computing pair-wise Pearson correlation connectivity matrices (z-transformed). As commonly done with functional connectivity based on cross-correlation, the attention was focused only on positive correlations. The Normalized Graph Laplacian were computed for each connectivity graph and the corresponding eigenspace of th…	A leave-one-out cross-validation procedure was used for all the experiments, using as training set S −1 samples, where S was the total number of subjects and one subject as testing.	The Grass-Kernel was used with SVM for classification.	SVM	The study reported accuracy, sensitivity, and specificity.	79	LOOCV, Grass-Kernel SVM, 11/24 subspace dimension	63.29	73.81	51.35	Yes	-	The results were compared in term of classification accuracy with kernel-based method on Riemannian manifold using Log-Euclidean distance computed using regularized Laplacians. The method was also compared with baseline solutions directly using the vectorized connectivity matrices with Gaussian kernel SVM (GK) and linear kernel SVM (LK) in the Euclidean space.	The results showed widespread alterations of brain connectivity in individuals with autism within the motor system. In particular, the connectivity within precentral gyrus was decreased, whereas the connectivity of this region with striatal regions was increased. Also, ectopic connectivity of precentral and striatal and occipital regions was found.	Motor system; Precentral gyrus, precentral and striatal and occipital regions.	-	No	-
Dodero et al. (2015) - Kernel (Riemannian)	2015	To propose a mathematical framework based on Riemannian geometry and kernel methods that can be applied to connectivity matrices for the classification task.	UCLA Multimodal Connectivity Database	rs-fMRI (and DTI, but separately)	No	79	No	13.5 ± 2.4 (9.3 - 17.9) / 13.0 ± 2.0 (9.5 - 17.8)	Yes (9.3 - 17.9)	103.3 ± 14.0 (79 - 134) / 106.8 ± 10.0 (84 - 128)	Yes (above 79)	The framework was tested using three different connectivity datasets. The first two datasets were extracted from the Autism Spectrum Disorder (ASD) connectome database released by UCLA. The first contained rs-fMRI connectomes of 37 healthy and 42 pathological subjects. The second dataset contained structural connectivity matrices based on 43 healthy subjects and 51 patients (ASD). The third datas…	Yes (not specified)	-	-	See "feature selection"	Riemannian Manifold	Yes (Power)	264	-	Whole brain	Feature extraction/selection: The dataset contained rs-fMRI connectomes built computing pair-wise Pearson correlation connectivity matrices (z-transformed). As commonly done with functional connectivity based on cross-correlation, the attention was focused only on positive correlations. Given the set of connectivity graphs, the goal was to classify graphs between healthy and pathological subjects…	A leave-one-out cross validation procedure was used for all the experiments and performed parameter tuning for the SVM, by cross-validation of all parameters in order to reach the best classification accuracy.	Having defined the kernel functions (a Log-Euclidian Gaussian Kernel and a Stein Gaussian Kernel), kernel-SVM was adopted for the classification task.	SVM	The study only reported the classification accuracy.	79	LOOCV, GK-LogE*/GK-Stein, rs-fMRI ASD dataset (*the results for the rs-fMRI ASD dataset and for the rs-fMRI SZ dataset were the same for both methods, but the GK-LogE achieved the best accuracy for the DTI ASD dataset)	60.76	-	-	No	Also presented results using structural data and the schizophrenia dataset.	The proposed approach was compared with kernel-SVM using the Euclidean distance to show the advantages of the manifold framework. Specifically, the study also tested classifiers using Log-Euclidean distance with a linear kernel on the manifold (LK-LogE), and Gaussian kernel SVM (GK) and linear kernel SVM (LK) in Euclidean space using the vectorized connectivity matrices.	-	-	-	No	-
Zhou et al. (2014) - Multiparametric	2014	To employ graph theory and machine learning analysis of multiparametric MRI data to improve characterization and prediction in ASD.	ABIDE	rs-fMRI and sMRI	No	280	No	13.5 ± 6.0 / 14.5 ± 5.7	Yes (child subjects)	104.3 ± 18.9 / 111.7 ± 14.4	-	127 children with ASD and 153 age- and gender-matched control TD children from the NYU/Yale/Stanford centers were selected for analyses based on age ranges.	No	FSL and AFNI	fMRI - The steps included standard realignment, spatial Gaussian smoothing with full width at half maximum (FWHM) of 6 mm, band pass temporal filtering of 0.005–0.1 Hz, co-registration with the MPRAGE images, removal of nuisance signals (motion parameters, the global signal, and signals derived from cerebrospinal fluid and white matter), and non-linear transformation to Montreal Neurological Inst…	The seed-based fcMRI was derived with seeds in the bilateral pars triangularis and opercularis regions of the IFG, the caudate, and the DMN core seed, based on previously reported abnormalities in ASD. The total number of voxels (N) and average correlational z-value (Z) were computed from the functional connectivity map of each seed using a threshold of cluster corrected. In addition, to examine …	Volumetry analysis, small-world network analysis based on graph theory	No	-	fMRI: The seed-based fcMRI was derived with seeds in the bilateral pars triangularis and opercularis regions of the IFG, the caudate, and the DMN core seed in the MNI 2 mm template space. Inter-regional correlations of individual fMRI time courses of 112 bilateral cortical and subcortical ROIs based on functional parcellation in FSL template space were derived. sMRI: Anatomical data were processe…	Whole brain	To reduce possible classifier overfitting and improve generalization, feature selection was performed in two steps. First, principal component analysis was used to decompose the covariance matrix of the imaging features using the singular value decomposition program in Matlab after variance normalization. Then the number of sorted components based on singular values that contained 99% or 95% of t…	To evaluate each classifier, a cross validation method with different folds (numbering from 2 to 10) or percentage splits (from 10% to 90%) was applied to the training data set as well as to the whole dataset.	To differentiate the two groups based on the selected imaging features, a total of 67 available classifiers were tested. The random tree classifier achieved the highest classification accuracy.	M	The study reported only the classification accuracy.	280	Random tree classifier, 80% percentage split cross validation, 6 imaging features selected by the mRMR algorithm	70	-	-	No	The study says that to evaluate each classifier, a cross-validation method with different folds (numbering from 2 to 10) or percentage splits (from 10% to 90%) was applied to the training data set as well as to the whole dataset. However, only results for the RT classifier using 6 imaging features (using the full dataset or using 80% percentage split cross-validation) and using 4 imaging features…	A total of 67 available classifiers were tested, including support vector machine (SVM), Bayes network (BayesNet), radial basis function (RBF), and sequential minimal optimization (SMO) algorithms. Only the results for the random tree were presented.	fcMRI analysis - With seeding in the caudate, the ASD children demonstrated reduced functional connectivity in the cingulum and middle temporal cortex compared to TD children, but increased connectivity in several regions including the inferior and dorsolateral frontal areas. With seeding in the IFG pars triangularis, the ASD group showed reduced fcMRI of visual and temporal regions, but increase…	-	Quantitative analysis of single imaging features of regional volume, N and Z from fcMRI, as well as the combined selected imaging features were correlated with the clinical data (i.e., ADOS, ADI-R, SRS, VABS, and IQ tests including both full and sub-domain scores). Also, to improve phenotypic correlation with Multiparametric imaging data, regression analysis between the imaging features and clini…	No	-
Kam et al. (2017) - Multiple	2017	To propose a novel framework to model multiple networks of rs-fMRI with data-driven approaches.	ABIDE I - preprocessed	rs-fMRI	No	263	-	Under 20	Yes (under 20)	-	-	Preprocessed rs-fMRI data were acquired from the University of Michigan (UM) and the New York University (NYU) Langone Medical Center. These were the largest number of samples (149 subjects from UM and 184 subjects from NYU, in total) in the ABIDE. From each dataset, only subjects under 20 years old were considered and subjects rejected by the manual inspection conducted by ABIDE were removed. In…	Yes (DPARSF)	-	During preprocessing, the first five volumes were discarded to ensure magnetization equilibrium and the remaining volumes were spatially normalized to MNI space with a voxel size of 3 x 3 x 3 mm3 . Nuisance signals including ventricle, white matter, global signals, and head motion were regressed out of the data with the Friston 24-parameter model. The time courses of the BOLD signals in voxels of…	FC was calculated by means of Pearson’s correlation on each pair of ROIs and group-mean FC matrices were constructed by averaging the FCs over training samples of each group (i.e., ASD and NC). Each row vector in the group-mean FC matrices denoted a seed-based FC that represented connectivity patterns between the respective seed and other ROIs. The seed-based FCs were clustered to better characte…	Pearson correlation (group, seed-based FCs clustered)	Yes (AAL)	116	-	Whole brain	Among the features in the clusters, discriminative features were selected by performing a two-sample t-test with only training samples. The selected features were normalized by z-score transformation, and then fed into a DRBM for classification.	A 10-fold cross-validation technique was adopted in all the steps of the proposed method when considering the UM and NYU datasets separately. For the tests combining the two datasets, half of the samples from each dataset were used for training and the other half for testing.	Multiple clusters were constructed with different functional roles, and the features of FCs and classifiers for each cluster were learnt through DRBMs. In the testing phase, given FCs from the testing sample, each DRBM probabilistically determined whether a test sample was an example of ASD or NC. The probability of outputs was considered to be the decisional confidence of DRBMs. Based on the DRB…	ANN	The study reported accuracy, sensitivity, specificity, positive predictive value, and negative predictive value. Also, to interpret the relevance of the sensitivity and specificity for clinical diagnosis, the likelihood ratios (LRs) were considered.	133	mcDRBM, UM (best results)	80.82	75.48	85	Yes	Also tested the classifier using the NYU (130 subjects) dataset and combining the two datasets, using half of the samples from each dataset for training and the other half for testing.	To validate the effectiveness of the proposed method, it was compared with a SVM, a recursive feature elimination based SVM (RSVM), and a graph theory-based SVM (GSVM), using a linear SVM as classifier. All the methods adopted both single cluster (sc) and multiple cluster (mc) approaches.	Important FCs were discovered through an analysis of selected FCs on multiple clusters and an analysis of DRBM weights.	-	For statistical validation between classification accuracies of the proposed and competing methods, we adopted the Wilcoxon signed rank test [Gibbons and Chakraborti, 2011], which is a nonparametric statistical hypothesis test and widely known to validate cross-validation-based classification results.	No	-
Price et al. (2014) - Multiple	2014	To combine dynamic connectivity features in a multi-network, multi-scale approach to evaluate the method’s potential in better classifying childhood autism.	ABIDE	rs-fMRI	No	60	-	9.75 ± 1.40 / 9.69 ± 1.58 (6.5 - 12)	Yes (6.5 - 12)	-	-	Resting-state subject scans were obtained from the ABIDE database. A cohort of 60 child scans, 30 categorized as typical controls (TC) and 30 diagnosed with ASD, was selected from the NYU Langone Medical Center ABIDE site dataset.	No	DPARSF	Before preprocessing, all images had the first ten time points removed. The remaining volumes were then normalized to MNI space with a resolution of 3×3×3 mm3. Next, the images were slice timing corrected and motion corrected using the first remaining time point as a reference. White matter, CSF, global signals, and head motion were regressed out as nuisance covariates. Following this, the images…	After recovering group-level ICNs, a linear regression was performed to model each time point of an individual’s fMRI scan as a linear sum of the group-level spatial maps, defining subject-specific time courses associated with each individual network. From the set of group-level ICNs, sliding window correlations were used to compute intra-network connectivity on the subject level. The experiment …	Dynamic FC (group-level ICNs, sliding window correlations)	No	-	Group ICA was employed to define population-based intrinsic connectivity networks (ICNs). All preprocessed subject images were temporally concatenated and projected into a 25-dimensional subspace. Spatial ICA was performed on this data set to recover 25 statistically independent spatial maps, each representing a unique group-level functional network, with associated group-level time-courses.	Whole brain	As ICA may return artifactual or physiological components, the set of 25 components were visually inspected and 16 were selected as relevant to functional dynamics, discarding the rest. Each ICN was masked to only include functionally relevant voxels. The Mann-Whitney test was applied to only select mean and variance features where one group exhibited significantly higher values than the other gr…	Leave-one-out cross-validation (LOOCV) was used to separate the data into the training and testing sets used in classification. Feature selection, as well as subsequent classifier training, was performed independently on each training set in the LOOCV framework.	A multiple kernel support vector machine (MK-SVM) model was used to evaluate the combination of multiple networks on multiple scales.	SVM	The study reported accuracy, sensitivity, specificity, positive predictive value, and negative predictive value.	60	MK-SVM, multi-network, dynamic FC	90	87	93	Yes	The tests were conducted using single/multi-network and static/dynamic FC approaches.	-	Single network case: Under assumptions of FC stationarity, the network that achieved the maximum accuracy corresponded to the salience network. For dynamic FC analysis, the central executive network (CEN) achieved the best accuracy, at a window size of 70s.	Salience network and central executive network (CEN)	The findings suggested that while many ICN-window size pairings may not exhibit strong disease discriminability individually, there may exist important combinations of ICNs at certain time scales that can well characterize disease. Effectively, learning these modulation patterns allows for a whole-brain dynamic model of disease, where both stationary connectivity differences and associated functi…	No	-
Wang et al. (2017) - Multi	2017	To propose a novel multi-modality multi-center classification (M3CC) method for ASD diagnosis.	ABIDE	rs-fMRI and sMRI	No	259	No	The age of the subjects was presented per site and was not separated between ASD and TD subjects. Under 15	Yes (under 15)	-	-	Both T1-weighted MRI and rs-fMRI scans acquired from multiple imaging centers were considered. The original images and the demographic data were collected from ABIDE. All subjects included in the study were under 15-year old and recruited from four imaging centers: NYU, STANDFORD, UM_1, and YALE.	No	AFNI (rs-fMRI data)	Regional morphological features were extracted from the T1-weighted MRI in an automated manner using the standard FreeSurfer pipeline (which is effective in performing volumetric segmentation and cortical surface reconstruction). Features from rs-fMRI were extracted using the standard pipeline provided by ABIDE with AFNI. Specifically, the first 10 acquired rs-fMRI volumes of each subject were di…	sMRI: Multiple atlases with different sets of regions of interest (ROIs) were used to extract abundant features. In particular, the cerebral cortical gray matter (GM) volumes, subcortical white matter (WM) volumes, and mean cortical thickness measures were extracted for the ROIs of the Desikan-Killiany cortical atlas. The subcortical structure volumes (SSV) were also extracted with the subcortica…	Abundant sMRI features, Pearson correlation (MV/MT)	Yes (AAL - rs-fMRI data)	116	sMRI: Multiple atlases with different sets of regions of interest (ROIs) were used to extract abundant features.	Whole brain	Prior to training, simple feature selection was conducted to the functional interregional measures on the training set. Specifically, 400 functional features related to rs-fMRI were selected according to the correlation between features and labels. All features (303 regional features and 400 inter-regional features) were further normalized regarding the z-score and used for subsequent evaluation.…	A nested cross-validation was adopted to evaluate the performances of different methods. Specifically, the subjects of each imaging center were randomly divided into 10 disjoint subsets. Then one subset was selected in turn from each center to generate the test set. The remaining subsets were utilized for training. In the training procedure of each fold, another round of cross-validation was perf…	The M3CC method was used to perform the classification. In the testing stage, each test subject utilized a respective classifier, which was trained for the corresponding imaging center, to estimate the diagnosis result.	MV/MT	The study reported accuracy, sensitivity, and specificity. The classification for al imaging centers was solved simultaneously, but the results were presented separately for each site.	259	Best result (NYU data), M3CC (the results were presented per site, but they were used jointly)	76.51	78.46	74.69	Yes	-	The M3CC was compared against several methods: M3CC with the task-task and modality-modality regularizations disabled; C-SVC with linear kernel considering the image data from each center separately and combined; Multi-modal classification proposed by Zhang et al. [2011] without feature selection (M2SVC); LASSO (for feature selection) + C-SVC (for classification); LeastL21 - the features of all m…	Checking the features selected by M3CC at each cross-validation fold, the features selected across different imaging centers were found to be slightly different. However, the common features, which were closely related with the disease, were always selected and assigned with large discriminant coefficients in different imaging centers. Two tables were created to show the most discriminative morph…	-	-	No	-
Zhou et al. (2018) - Multi	2018	To propose a cooperative multi-objective multi-task multi-view (CMO-MTMV) learning method.	ABIDE	rs-fMRI and sMRI	No	253|178	-	Under 15	Yes (under 15)	-	-	Based on ABIDE, two subsets were generated (ASD4 and ASD5, including four and five learning tasks, respectively). ASD4 included subjects under 15 years old from four imaging centers including KKI, NYU, UCLA_1, and YALE. ASD5 included subjects under 15 years old from an additional five imaging centers: LEUVEN_2, OHSU, PITT, STANDFORD, and UM_1.	No	The standard pipeline provided by ABIDE was used on the rs-fMRI data	The standard FreeSurfer pipeline was used on the T1-weighted MRI data. The standard pipeline provided by ABIDE was used on the rs-fMRI data.	See "feature selection"	Structural features, Pearson correlation (MV/MT)	Yes (AAL - rs-fMRI data)	116	sMRI: Regional morphological features were extracted from the T1-weighted MRI. Cerebral cortical gray matter volumes (GMV), mean cortical thickness (GMT), subcortical structure volumes (SSV) and subcortical white matter volumes (WMT) were extracted to obtain a total of 249 structural features for each T1-weighted MRI.	Whole brain	Feature extraction/selection: Regional morphological features were extracted from the T1-weighted MRI. Cerebral cortical gray matter volumes (GMV), mean cortical thickness (GMT), subcortical structure volumes (SSV) and subcortical white matter volumes (WMT) were extracted to obtain a total of 249 structural features for each T1-weighted MRI. To measure functional connectivity between ROIs, pairwi…	10-fold cross-validation was adopted to evaluate the performances of different methods. To avoid bias caused by random fold selection, the 10-fold cross-validation was repeated 20 times and the average statistics and standard deviations of all 20 repetitions were reported.	The classification task was performed through the CMOQPSO + CMO-MTMV approach.	MV/MT	The study reported accuracy, sensitivity, and specificity.	178	Best result from ASD5 (LEUVEN_2), CMO-MTMV (the results were presented per site, but the average accuracy was presented for each dataset - the accuracy for ASD4 was 91,26% and for ASD5 it was 94,27%)	97.9	97.34	98.75	Yes	Also presented the results for dataset ASD4 and the results separated per site. Tests using the NUS-WIDE Object web image database and the 20 Newsgroups database were also performed.	The proposed method was compared with several state-of-the-art methods, including regMVMT [10], CSL-MTMV [8], M3CC [12] and LeastL21 [34]. The parameters of these four methods were set as described in their original paper. Also, the CMO-MTMV method was tested for different numbers of objectives.	-	-	-	No	-
Chen et al. (2016) - Multivariate	2016	To explore whether FC-based biomarkers can be identified within specific frequency bands in adolescent subjects.	ABIDE	rs-fMRI	No	240	No	14.8 ± 1.67 / 14.6 ± 1.61 (12 - 18)	Yes (12 - 18)	Only reported PIQ (104.03 ± 15.62 / 107.57 ± 13.73)	-	112 adolescents with ASD and 128 TDs were selected from the ABIDE. Subjects whose ages were between 12 and 18 were included in the study. Subjects with serious image artifacts, head motion and images whose origin of coordinates were not located in the center of the brain were excluded and then sites with less than 30 subjects were excluded. Finally data were collected at six research sites (NYU L…	No	SPM8	To ensure steady-state longitudinal magnetization, the first 10 images were discarded for each subject, and then images were corrected for temporal differences and head motion. Subjects with mean framewise displacement (FD) > 1 mm (defined as the sum of the absolute values of the realignment parameters backwards differences at every time point) were excluded. The frames with large head motion wer…	The averaged fMRI signals in the 142 ROIs were extracted and band-pass filtered using Slow-5, Slow-4 and entire low frequency (0.01–0.08 Hz) bands, respectively. Six rigid body motion parameters, white matter and cerebrospinal fluid signals were regressed out of the data. Global signal was also regressed as it has been shown to improve the specificity of FC analysis and can improve the correction…	Pearson correlation (z-transformed)	Yes (DOS160)	142 (18 ROIs from the cerebellum network were excluded to focus on cortical networks)	-	Whole brain	The F-score method was applied for feature selection. The larger the F-score is, the more likely the feature is of more potential to discriminate the groups. The features with larger F-score were retained and the classifier was constructed by these features. Since the best number of features for classification was unknown, a range of numbers (from 20 to 900) were selected.	A leave-one-out validation (LOOCV) strategy was applied to evaluate the performance of the classifier. It should be noted that for each LOOCV trial, the F-scores of the features were calculated from the training set, without using the information of the test set. In order to get a more reliable accuracy, the classification process was repeated using a 10-fold cross validation. The leave-one-site-…	An SVM classifier with linear kernel was adopted for classification.	SVM	The study reported accuracy, sensitivity, specificity, and AUC. Also, a permutation method was used to test whether the classification accuracy was statistically significant.	240	LOOCV, entire dataset, top 60 ranked features, Slow-4 + Slow-5.	79.17	77.78	80.47	Yes	The leave-one-site-out cross validation and the 10-fold CV approachs were also tested. There were also tests using the Slow-4 and Slow-5 frequencies separately and using the entire low frequency bands. The classification process was repeated at the mean FD threshold of 0.8, 0.5 and 0.2 mm. The ASD subjects with highest mean FD value were excluded and a head motion well-matched dataset was constru…	-	Most of the discriminative features were concentrated on the Slow-4 band. In the Slow-4 band, atypical connections between the default mode network, fronto-parietal network and cingulo-opercular network were detected. The results showed that the nodes with greater weight were mainly located in ventromedial prefrontal cortex (vmPFC), ventrolateral prefrontal cortex (vlPFC), post cingulate cortex (…	Default mode network, fronto-parietal network and cingulo-opercular network; ventromedial prefrontal cortex (vmPFC), ventrolateral prefrontal cortex (vlPFC), post cingulate cortex (PCC), anterior cingulate cortex (ACC), and thalamus.	As the major contributions of DMN, CON and FPN to the classification were detected, we tested the correlation between the classification scores across and within DMN, CON and FPN and the Autism Diagnostic Observation Schedule (ADOS) and Autism Diagnostic Interview-Revised (ADI_R) scores. The classification score of connections between DMN and CON is significantly positive correlated to the ADOS_T…	No	-
Bhaumik et al. (2018) - Predicting	2018	To investigate partial least square regression (PLS), a domain adaptive method to adjust the effects of multicenter acquisition.	ABIDE I - preprocessed	rs-fMRI	No	372	No	13.4 ± 5.1 / 13.6 ± 4.7	-	Only reported PIQ (109.8 ± 17.0 / 109.9 ± 13.4) and VIQ (106.7 ± 16.5 / 110.7 ± 13.4)	-	The data was collected from the ABIDE I – Preprocessed. The included sites with sample size were New York University (NYU, 149), Stanford University (STANFORD, 40), Olin Center, Institute of Living at Hartford Hospital (OLIN, 35), Kennedy Krieger Institute (KKI, 55), San Diego State University (SDSU, 36), University of Pittsburgh School of Medicine (PITT, 57).	Yes (CCS)	-	-	Bivariate correlations were calculated between each pair of ROIs as reflections of connections. Partial least square regression (PLS) with site as response variable and functional connectivities as predictor variables was used to reduce between-sites variability. Then PLS approximation of predictor variables and ASD/Control status were used as input to SVM model.	Pearson correlation	No	42 (Brodmann’s areas ROIs provided by the CONN tool box)	Connectivity maps were obtained utilizing CONN tool box. Results were filtered to 0.01 to 0.1 Hz to limit spatial-temporal correlation to the spontaneous brain oscillation power; 42 Brodmann’s areas ROIs provided by the same tool were utilized as seeding areas.	Brodmann’s areas	Two different feature selection algorithms were empirically evaluated such as filter-based (ttest) and embedded Elastic Nets together with SVM learner and evaluated the impact of these methods on selecting the important connections. For elastic net features non-zero coefficient of elastic net parameters were selected as important features and t-stat were ranked for t-test feature selection.	A cross-site validation approach was performed to address the issue of site acquisition effect. More specifically, a leave-one-site-out CV (LOSOCV) was performed in such a way that the data from each site was in its own fold. In this way, 5 sites were used for training the model and the one site remaining was used for testing to avoid any double dripping. In each training fold for LOSOCV, another…	SVM was used as the classifier.	SVM	The study reported accuracy, sensitivity, and specificity.	372	Leave-one-site-out CV, Stanford site (best results), ttest for feature selection, without PSL	70	65	75	No (there was no information regarding the exact number of TD and ASD per site)	Different sites were used as the hold-out site. Different feature selection strategies were tested (t-test, Elastic Net, and LASSO). Also, the approach was tested with and without PLS.	-	Several regions were noted to participate in two or more informative connections: Dorsolateral Prefrontal Cortex, Somatosensory Association Cortex, Primary Auditory Cortex, Inferior Temporal Gyrus and Temporopolar Area.	Dorsolateral Prefrontal Cortex, Somatosensory Association Cortex, Primary Auditory Cortex, Inferior Temporal Gyrus and Temporopolar Area.	Paired t-test showed no significant differences between ttest and Elastic Net for all sites. The prediction accuracies were decreased when the PLS strategy was applied to account for site variation. However there was no significant differences between SVM with PLS and without PLS for any feature selection algorithm.	Yes - We provide our entire source code written in Matlab at the link https://github.com/ashishpradhan1008/PredictingASDbyCrossSiteEval. This link contains the dataset and Matlab code used for this paper.	-
Kassraian et al. (2016) - Promises	2016	To describe potential classification pipelines for ASD, as an example of a psychiatric disorder, comparing several popular ML classifiers. In a tutorial style, the objective was to explain the rationale of each classification approach, clarify the underlying assumptions, and discuss possible pitfalls and challenges.	ABIDE	rs-fMRI	No	154	Yes (only males)	Under 40	No (under 40)	Intelligence quotient (IQ) above 80 .	Yes (above 80)	The study was based on rs-fMRI data of 154 subjects from the ABIDE database. Underrepresented subjects were excluded, including: female subjects (12%), subjects older than 40 years (8%), and those with an intelligence quotient (IQ) below 80 (8%). Subjects with strong artifacts due to head movements were also excluded. The data was balanced per site, meaning that the same number of ASD subjects as…	No	SPM12b	Data presented in the study underwent standard fMRI preprocessing (i.e., realignment, normalization, and smoothing) implemented in SPM12b.	The average time series for each ROI and the correlations between all pairs of averaged time series were computed. Next, the Fisher’s z-transformation was applied. To reduce site-induced variability in the data set, linear site effects were taken into account by using a z-transform within each site.	Pearson correlation (z-transformed)	Yes (CC200)	200	-	Whole brain	With the exception of lasso-regularized logistic regression, feature selection was performed to reduce the number of features and hence the risk of overfitting. Out of many different possibilities for feature selection, a simple and fast filter method called thresholding was used. For each feature, the absolute difference between the class means was calculated (ASD versus TD means). The feature w…	The performance of each classifier was assessed by nested cross-validation: 10-folds were used in the outer cross-validation loop for the performance estimation, and 10-folds were used in the inner cross-validation loop to determine the optimal threshold value t for feature selection, or the optimal regularization parameter for lasso-regularized logistic regression.	Several classifiers were applied to the multisite ABIDE dataset. Also, the best performing classifier was took and applied to the dataset after reducing site-induced variability.	M	The study reported accuracy, sensitivity, and specificity.	154	Nested 10-fold cross-validation, L-SVM, without reducing site-induced variability	63	62	64	Yes	Also, the best performing classifier (L-SVM) was took and applied to the dataset after reducing site-induced variability. The resulting classification accuracy increased from 63 to 68%.	Several classifiers were tested: Logistic Regression, Lasso-Regularized Logistic Regression, L-SVM, Probabilistic Neural Networks, Linear Discriminant Analysis, and Gaussian Naïve Bayes.	-	-	For an in-depth analysis of the connection between classification accuracy, sample size, and data heterogeneity in classification studies of neuroimaging data, we refer the reader to Schnack and Kahn (18). Schnack and Kahn conclude that in general classification studies with smaller data sets might display higher classification accuracies due to the higher heterogeneity of the larger data set and…	No	-
Jun et al. (2017) - Region	2017	To propose a novel method that directly models the temporal stochastic patterns inherent in BOLD signals for each ROI individually.	ABIDE I - preprocessed	rs-fMRI	No	120	-	-	-	-	-	Preprocessed rs-fMRI data were acquired from the University of Michigan (UM) open to the public in the ABIDE. The samples were 120 subjects in total, including 47 ASD, and 73 TD.	Yes (DPARSF)	-	During preprocessing, the first four volumes of each subject were initially discarded prior to further processing to ensure magnetization equilibrium. The remaining volumes were then spatially normalized to the MNI space with a voxel size of 3×3×3mm3. Regression of nuisance signals including ventricle, white matter, and global signals was performed by applying Friston 24-parameter model.	The mean time series of the BOLD signals in voxels of each ROI were computed and bandpass filtered from 0.01 to 0.1 Hz to exploit the characteristics of low frequency fluctuation in rs-fMRI, resulting in 116-dimensional vectors for each subject. The temporal BOLD signal fluctuation of an individual ROI was modeled by means of Hidden Markov Models (HMMs). Based on the trained HMMs, the regional ‘g…	Mean time series	Yes (AAL)	116	-	Whole brain	The l1-norm SVM has the effect of automatically selecting class-discriminative features by explicitly introducing a l1-penalty term over the parameter values in the loss function.	10-fold cross-validation: the samples of each class (ASD and NC) were partitioned into 10 folds and the samples of one fold were used for test while those of the remaining folds were used for training. The process was repeated 10 times and the average of the results were reported. The model parameter C was choose by nested cross-validation.	A linear SVM was used for classification.	SVM	The study reported accuracy, sensitivity, specificity, and AUC.	120	Proposed method, standard SVM	90,09 (6,51)	85.5	93.21	Yes	The proposed method was compared with two existing methods in literature which estimated functional connectivity with (i) Pearson correlation, and (ii) sliding window-based Dynamic Functional Network (sDFN) (all the competing methods commonly used standard and l1-norm SVM for classification).	Two different SVM models were considered, namely, standard SVM and an l1-norm SVM.	A novel method of estimating temporal dynamics in terms of state occupancy rate and lifetime of individual states in the whole brain was presented as a way to evaluate group differences. The statistically significant ROIs were found (but were only presented through images) and the group differences in temporal dynamics between ASD and NC were identified by means of quantitative analysis with the …	-	-	No	-
Iidaka (2015) - Resting	2015	To use rs-fMRI and neural network to classify control and ASD subjects.	ABIDE	rs-fMRI	No	640	No	13.2 ± 3.1 / 12.9 ± 3.0 (6 - 19)	Yes (6 - 19)	103 ± 17 / 110 ± 13 (41 - 148)	No	The data were collected from the ABIDE database. Only subjects under 20 years of age were used in the study. Brain images and related data from 312 subjects with ASD and 328 control subjects with typical development from 12 universities and research institutes were used (KKI, LEU, NYU, OHSU, OLIN, PITT, SDSU, STAN, TRIN, UCLA, USM, YALE).	No	SPM8	After discarding the first five volumes, all volumes were spatially realigned to the mean volume, and the signal in each slice was temporally realigned to that obtained in the middle slice using sinc interpolation. The re-sliced volumes were normalized to the Montreal Neurological Institute (MNI) space with a voxel size of 3 x 3 x 3 mm3 using an EPI template of SPM8. The normalized images were sp…	The average time-series data were computed in each of the 90 regions for each subject. The time-series data from each of the 90 regions were cross-correlated, and Pearson's correlation coefficients (r) between each brain region and the remaining 89 regions were computed for each subject. Individuals' r values were normalized to z values using Fisher's z transformation. The mean and SD values of t…	Cohen's d	Yes (AAL)	90	-	Whole brain	To search for an optimal threshold for the data to be entered into the classifier, the matrix was thresholded at seven different effect sizes (ESs, from .05 to .35 by .05 increments in absolute value). Subsequently, z-transformed correlation coefficients of each of the features selected were extracted from the subject's original correlation matrix. The correlation data and diagnostic data (ASD or…	The prediction accuracy was computed by using leave-one-out cross-validation (LOOCV). To confirm the reliability of the results of LOOCV, 2-, 10-, and 50-fold cross-validation (CV) of PNN was conducted by using the same correlation matrices of 640 subjects as those entered into the LOOCV.	A probabilistic neural network (PNN) was used for classification.	ANN	The study reported accuracy, sensitivity, specificity, positive prediction value (PPV), negative prediction value (NPV), and corrected PPV and NPV.	640	ES of .16, 10-fold CV, PNN, entire dataset	86.9	85.9	87.8	Yes	LOOCV, and 2- and 50-fold CV approachs were also tested. Also, the accuracy data was compared across institutes, MRI vendors, eyes open/closed conditions, sex, age, handedness, full-scale IQ, mecication status, and head movement groups.	-	The matrix that best classified the two groups had cells with both positive and negative values. A positive cell indicates regional connectivity where subjects with ASD had greater values than CTL subjects, and a negative cell indicates regional connectivity where CTL subjects had greater values than subjects with ASD. The positive cells were located in restricted regions such as the bilateral me…	Greater values on ASD: bilateral medial parts of the superior frontal gyrus, anterior and posterior parts of the cingulate gyrus, and thalamus. Greater values on CTL: temporal and frontal lobes.	Because the PNN was conducted on a dataset of 640 subjects from 12 institutes, variations of imaging and experimental protocols could artifactually alter the present results. To investigate whether the prediction accuracy was confounded by such factors, my accuracy data was compared across institutes, MRI vendors, eyes open/closed conditions, sex, age, handedness, and full-scale IQ groups. For ag…	No	-
Zhu et al. (2016) - Reveal	2016	To propose a novel computational method to robustly estimate both static and dynamic spatial-temporal connectivity patterns from the observed noisy signals of individual subject.	ABIDE	rs-fMRI	No	90|131	-	-	-	-	-	The experiments were conducted on rs-fMRI images from both NYU and UM sites in ABIDE database. 45 NC and 45 ASD subjects were selected from the NYU site. 74 NC and 57 ASD subjects were selected from UM site.	No	DPARSF	Specifically, the first 20 time points and last 20 time points were removed for robustness. After that, the fMRI images were corrected by slice timing and motion correction. Then, individual subjects were registered to the standard space.	See "feature selection"	Dynamic FC (FC optimization, low rank constraint, sliding window)	Yes (AAL)	116	-	Whole brain	Feature extraction/selection: The connectivity matrices were initialized based on the correlation of mean BOLD signals between any pair of two distinct brain regions. Given the matrices, the principal connection pattern for each region was obtained by applying eigenvalue decomposition and the top K eigenvectors were selected. Fixing the principal connection pattern, the estimation and optimizatio…	Ten-fold cross validation strategy was used in the experiments. The training subjects were further divided into 5 subsets for another 5-fold inner cross validation to learn the optimal parameters.	Classic SVM (linear kernel and L2 penalty) was used to identify individual ASD subjects.	SVM	The study reported accuracy and AUC.	131	UM dataset (best results), 10% window size, learned dynamic FC	92,25 (7,21)	-	-	No	The classifier was tested using Pearson correlation, learned static FC, and learned dynamic FC at different window sizes for both the UM and the NYU datasets.	-	-	-	-	No	-
Wong et al. (2018) - Riemannian	2018	To show that using connectivity matrices under the log-Euclidean and affine-invariant Riemannian metrics with relatively simple and interpretable models it is possible to achieve results comparable to other recently proposed approaches.	ABIDE I - preprocessed	rs-fMRI	No	871	No	Same as Abraham et al. (2017) - Deriving (Does not present it directly, but indicates which subjects from ABIDE were used.)	No	Same as Abraham et al. (2017) - Deriving (Does not present it directly, but indicates which subjects from ABIDE were used.)	No	The fMRI data were obtained from the ABIDE I – Preprocessed. Following the pipeline and the atlas selected, 871 subjects (468 controls, 403 ASD) were selected to be consistent with Abraham et al. (2017) and Parisot et al. (2017).	Yes (C-PAC)	-	-	See "feature selection"	Affine-Invariant	Yes (HO)	111	-	Whole brain	Feature extraction/selection: The resulting time series at each of the regions were normalized to mean = 0 and standard deviation = 1. Log-Euclidean: Raw Pearson’s correlation matrices were eigendecomposed and small eingevalues were lower-bounded to 0.5. They were re-composed into regularized correlation matrices to ensure that the matrices were SPD. Log-Euclidian matrices were obtained by taking…	The classification performance was evaluated through a nested ten-fold cross-validation scheme (folds selected at random). At each fold, 10% of the data was set aside for testing, and the other 90% is ten-fold cross-validated to get the best parameter for L2 penalty.	Log-Euclidean: Logistic regression with L2 penalty was used as classifier. Affine-Invariant: A sigmoid function was used for classification.	M	The study reported accuracy, sensitivity, and specificity.	871	CV10, Affine-Invariant	71,1 (0,05)	83.8	58.5	Yes	Comparisons were performed between raw and Fisher-transformed Pearson’s correlation matrices, as well as eigenvalue-regularized and log-Euclidean transformed matrices as input for each subject into logistic regression for classification. The affine-invariant approach was also evaluated.	-	The results showed that control subjects tended to have higher intranetwork connectivity especially within the sensorimotor, executive control, and default mode networks, whereas subjects with ASD had stronger internetwork connectivity, e.g., between the default mode and the sensorimotor networks. Also, the connections with highest weights were plotted.	-	The performance of log-Euclidean and affine-invariant transformed matrices were compared against raw correlation matrices in the prediction of autism severity as measured by the ADOS Total score. The analysis was limited to the largest site with a roughly even split of ASD and control subjects that had ADOS Total score. Both log-Euclidean and affine-invariant metrics significantly improved over t…	No	-
Sartipi et al. (2018) - Ripplet	2018	To present an ASD classification approach using the Eickhoff-Zilles (EZ) atlas, Ripplet II transform and higher order cumulants to extract the features, a two sample t-test for feature selection, and SVM for classification.	ABIDE	rs-fMRI	No	36	-	-	-	-	-	The rs-fMRI data used in the paper were aggregated by the ABIDE from the Institute of living at Hartford Hospital (OLIN).	No	SPM8	Due do the head motions and incomplete information in the first volumes, the first 30 volumes were ignored. The preprocessing steps included: realignment and reslicing, and normalization.	The average of each voxel signal in each region was considered as time-series data. The Ripplet II transform was applied to the time-series data of each subject. The output of Ripplet II transform was partitioned into smaller non-overlapped parts and the second and forth order cumulants were extracted from each part to form the feature vector.	Ripplet II transform and higher order cumulants	Yes (EZ)	116	-	Whole brain	The discriminative features were selected by two sample t-test. Specifically, features with lower t (t < 0.01) were selected as effective features. The selected features were normalized to the range [0 1] before applying to the classifier.	The article does not make it very clear, but the classification results were calculated based on K-fold cross-validation, more specifically a 2-fold and a 4-fold.	An RBF kernel SVM was used for classification.	SVM	The study reported only the accuracy.	36	Ripplet II transform and higher order cumulants as features, 4-fold CV, first 10 features with smallest t values	91.67	-	-	No	2-fold CV was also tested.	The results from other studies were compared against the proposed approach.	-	-	-	No	-
Uddin et al. (2013) - Salience	2013	To examine connectivity of large-scale brain networks and determine whether specific networks can distinguish children with ASD from typically developing (TD) children and predict symptom severity in children with ASD.	Own sample + NDAR + ADHD200 (some TD subjects)	rs-fMRI	No	40|30	No	9.96 ± 1.59 / 9.95 ± 1.60 (7.52 - 12.43) | 10.38 ± 1.34 / 10.23 ± 1.65 (7 - 13)	Yes (7 - 13)	112.6 ± 17.8 / 112.1 ± 15.4 (78 - 148) | 98.6 ± 18.8 / 107 ± 18.2 (73 - 142)	Yes (above 73)	Participants were recruited from the San Francisco Bay Area through advertisements. Children with ASD were also recruited from the Stanford Autism Clinic and the Lucille Packard Children’s Hospital. All participants were verbal and high functioning, as evidenced by their relatively high IQ scores. Neuroimaging data were collected from 33 children with ASD. Data from participants who exhibited gre…	No	SPM8	Details of preprocessing steps, results from analyses implementing the data “scrubbing” procedure for removing motion artifacts, and additional analyses were presented in the eMaterials.	See "feature selection"	Dual Regression ICA (Salience network)	No	-	The dual regression approach implemented in FSL was used. First, preprocessed data from both groups (TD and ASD) were concatenated and entered into a group ICA to identify large-scale patterns of functional connectivity in the population. Data were decomposed into 25 independent components using MELODIC. Second, 10 components corresponding to previously described functional networks were selected…	Salience, central executive, posterior default mode, ventral default mode, anterior default mode, dorsal attention, motor, visual association, primary visual, and frontotemporal networks, evaluated separately	Feature extraction/selection: The dual-regression algorithm was applied to identify participant-specific time courses and spatial maps. Group difference maps from this statistical testing were thresholded using threshold-free cluster enhancement at the P < .05 level. The 10 components identified from each participant served as features to be input into classification analyses but were evaluated i…	The classification accuracy was estimated using a Leave-One-Out Cross Validation (LOOCV) procedure. Using the classifier built from the original data, it was tested whether ASD and TD could be discriminated in the independent dataset.	A logistic regression classifier with lasso regularization was used to classify children with ASD and TD children.	LR	The study reported the cross-validation accuracy, sensitivity, specificity, positive predictive value (PPV), and negative predictive value (NPV) for each of the 10 networks. Permutation tests were conducted to arrive at P values associated with classification accuracies for each network.	40	Salience network, CV, own sample	78	75	80	Yes	The salience network-based classifier was also applyed to data from an independent cohort (30 subjects on total), obtaining better results. Also, the results for each network were presented separately.	-	Significant group differences were found in 6 of the 10 functional networks examined: the salience, posterior DMN, frontotemporal, motor, and visual networks. For each of these networks, there was greater connectivity in children with ASD compared with TD children, or hyperconnectivity in ASD (the study pointed out the specific regions). All group differences were observed within component bounda…	-	A multivariate sparse regression analysis was used to examine the associations between ASD symptom severity and brain networks. On the basis of a priori hypotheses and the finding that the salience network exhibited both strong group differences and the highest classification accuracy for discriminating ASD from TD, the focus was on exploring relationships with this specific network. It was found…	Yes - We used a logistic regression classifier (implemented in the Matlab package GLMnet; http://www-stat.stanford.edu/~tibs/glmnet-matlab)	-
Wang et al. (2018) - Sparse	2018	To propose a novel sparse multi-view task-centralized (Sparse-MVTC) ensemble classification method for image-based ASD diagnosis.	ABIDE	rs-fMRI + phenotypic	Yes (age and sex)	279	No	(6 - 40)	No	-	-	The rs-fMRI scans acquired from two different imaging centers (i.e., NYU and UM-1) of ABIDE were considered. Both male and female subjects were included and their ages spanned from 6 to 40 years old. From the preprocessing, the subjects with fewer than 3-min remaining data after scrubbing were excluded.	No	DPARSF	Specifically, the first ten acquired rs-fMRI volumes of each subject were discarded. Then, slice timing and head motion correction were performed. All rs-fMRI images were normalized to the Montreal Neurological Institute space with the resolution of 3 × 3×3 mm3 . Nuisance variable regression was further conducted. After parcellation, the band-pass filtering (0.005-0.1 Hz) was applied to the rs-fM…	To measure the FCs between ROIs, pairwise Pearson correlation coefficients were computed for every individual ROI pair. After that, HOFC was computed according to [20] and [41]. The subjects were grouped into T individual groups/tasks according to their age/sex/imaging center information, and both views of FC and HOFC were utilized for the classification.	Pearson correlation, HOFC (MV/MT)	Yes (AAL)	116	-	Whole brain	Prior to training, simple feature selection was conducted. Specifically, 300 FC features and 300 HOFC features were selected using t-tests. All the features were further normalized regarding the z-score and used for subsequent computation. At each turn of the proposed Sparse-MVTC-E method, one task was picked up as a central task and the others were treated as the auxiliary tasks. Then T classifi…	A ten-fold nested cross-validation strategy was adopted to evaluate the performance of the proposed method. After obtaining the optimal classifiers for each task, a validation dataset was bootstrap-sampled from the training set and used to select the top 3 classifiers with the largest weights for classification by weighted voting. The procedure was repeated for ten times to avoid the arbitrary bi…	As different groups were treated as the central task in turn, the Sparse-MVTC algorithm was performed for Z (Z ≤ T) times, constructing Z classifiers for each task. When there was a new test subject with its age and sex information available, the corresponding classifiers were identified and their outputs were integrated by an ensemble scheme to derive the final diagnosis of the testing subject.	MV/MT	The study reported accuracy, sensitivity, specificity, and AUC.	279	Sparce-MVTC-E, NYU dataset (best results, the results were presented per site, but they were used jointly)	72.6	79	64	Yes	-	The proposed Sparse-MVTC was tested with the regularization terms disabled. Also, the performance of Sparse-MVTC-E was compared with several popular classifiers: C-SVC (-S/-J/-E) with linear kernel; M2SVC (-S/-J/-E) – a multi-modal classification proposed by Zhang et al. [43]; RF (-S/-J/-E); MTMFJL – a multi-task model and feature joint learning method proposed in [44]; IteM2 – a MVMT method prop…	The top 15/20 frequently selected FC/HOFC features over all cross-validation folds were summarized in two tables. Neither FCs nor HOFCs contributed to accurate ASD diagnosis were limited to the same hemisphere, but across both hemispheres. There were significantly more regions in the right hemisphere than in the left. The selected regions included multiple cortical regions and subcortical structu…	-	-	No	-
Parisot et al. (2017) - Spectral	2017	To introduce the novel concept of Graph Convolutional Networks (GCN) for brain analysis in populations, combining imaging and non-imaging data. (The characteristics of the study described here are only related with the ASD diagnosis).	ABIDE I - preprocessed	rs-fMRI + phenotypic + acquisition site	Yes (sex)	871	No	Same as Abraham et al. (2017) - Deriving (Does not present it directly, but indicates which subjects from ABIDE were used.)	No	Same as Abraham et al. (2017) - Deriving (Does not present it directly, but indicates which subjects from ABIDE were used.)	No	The model was applied on two datasets: the ABIDE database – aiming to separate healthy controls from ASD patients – and the ADNI database – to predict whether an Mild Cognitive Impairment (MCI) patient will convert to Alzheimer’s Disease (AD). For the ABIDE database, the same set of 871 subjects used in Abraham et al. (2017) was selected, comprising 403 individuals with ASD and 468 healthy contro…	Yes (C-PAC)	-	The pipeline involved skull striping, slice timing correction, motion correction, global mean intensity normalization, nuisance signal regression, band-pass filtering (0.01-0.1Hz) and registration of the functional MRI images to MNI152 standard anatomical space.	See "feature selection"	Population graphs (sparse, edge weights were derived from phenotypic data)	Yes (HO)	111	-	Whole brain	Feature extraction/selection: The mean time series for a set of regions extracted from the Harvard Oxford (HO) atlas were computed and normalized to zero mean and unit variance. The individual connectivity matrices were estimated by computing the Fisher transformed Pearson’s correlation coefficient between the representative rs-fMRI time-series of each ROI in the HO atlas. A subject’s feature vec…	The method was evaluated using a 10-fold stratified cross-validation strategy. GCN results were computed for ten different initialization seeds and averaged.	The proposed structure was used to train a GCN model on partially labelled graphs, aiming to infer the classes of unlabeled nodes from the node features and pairwise associations between subjects. Intuitively, label information was propagated over the graph under the assumption that nodes connected with high edge weights were more comparable.	ANN	The study reported accuracy and AUC.	871	ABIDE dataset, proposed GCN	69.5	-	-	No	The approach was also tested with the ADNI dataset to predict whether an Mild Cognitive Impairment (MCI) patient will convert to Alzheimer’s Disease (AD).	The results were compared to linear classification using a ridge classifier which showed the best performance amongst linear classifiers. The importance of the population graph structure was investigated by using the same GCN framework with a random graph support of same density.	-	-	-	Yes - The code is publicly available at https://github.com/parisots/population-gcn	-
Ghiassian et al. (2016) - Using	2016	To propose an approach for automated classification of ADHD and autism based on histogram of oriented gradients (HOG) features extracted from MR brain images, as well as personal characteristic data features. (The characteristics of the study described here are only related with the ASD diagnosis and with the fMRI data).	ABIDE	rs-fMRI + phenotypic + acquisition site + eye status during the fMRI scan	Yes (age, sex, handedness, full scale IQ, verbal IQ, performance IQ)	1111	No	Training: 17.3 ± 8.4 / 17.1 ± 7.9 | Hold-out: 16.6 ± 7.9 / 16.7 ± 6.7	No	Training: 106 ± 16 / 111 ± 12 | Hold-out: 103 ± 17 / 109 ± 12	No	The ADHD200 and the ABIDE datasets were used in the study. The ABIDE dataset comprised resting state fMRI and T1-weighted structural MRI scans from 1112 subjects at 17 different institutions in North America and Europe. One subject whose data could not be preprocessed with the applied preprocessing pipeline was excluded, leaving a dataset of 1111 individuals, including 573 healthy controls and 53…	No	SPM8 and an own in-house MATLAB code	The fMRI preprocessing involved seven steps, two of which were also used for MRI: a) 6-parameter rigid body motion correction of functional scans, b) coregistration of functional scans to subject-specific structural scans to guide the spatial normalization step, c) non-linear spatial normalization (parameter estimation and spatial transformation) of structural images to the MNI T1 template, d) no…	The number of dimensions in the fMRI scans was reduced to three in the step g) of the preprocessing by setting the value for each location to the average value across time. The input of the HOG algorithm was an image along with the size of each cell (how many pixels/voxels should a cell contain), the size of the blocks (how many cells should a block contain), and the number of bins for each cell.…	Histogram of oriented gradients (HOG) features	No	-	Through the HOG algorithm (see type of feature used)	Whole brain	The MRMR (maximum relevance minimum redundancy) was used to select the most relevant features. The MRMR feature selection method sequentially selected the features that were most relevant to the class variable (high mutual information) and minimized the redundancy of the selected features.	The ABIDE dataset was divided into training and test sets by randomly selecting a label-balanced 889 (4/5) of the ABIDE subjects as the training set, leaving the remaining 222 (1/5) ABIDE subjects as the testing set. 5-fold cross-validation on the training set was used for the for MHPC to return the best classifier.	The MHPC learner was considered, which used the HOG features of labeled brain images and personal characteristic data (over a large number of instances) as input, to learn two-class classifiers to diagnose either ADHD versus control (using the ADHD-200 data) or autism versus control (using the ABIDE data). MHPC returns the best classifier over a subset of HOG features of the images and perhaps ot…	M	The study reported accuracy, sensitivity, and specificity.	1111	ABIDE dataset, functional images, SVM with radial basis function kernel and sigma value of 6 (110 features)	59.2	72.2	45.4	Yes	The MHPC system was also run on each training dataset using different kinds of training and testing data that varied based on whether it included personal characteristic and/or RS-fMRI and/or structural MRI features. The tests were also performed for the ADHD dataset.	MHPC considers several base learners (support vector machines with linear kernel, support vector machines with radial basis function kernel and a specific sigma value, decision trees, k-nearest neighbours and naive bayes).	The analyses selected block regions that encompassed cortical, subcortical, and cerebellar brain regions throughout the brain. More details of the selected regions were presented in supplementary tables.	-	-	No	-
Vigneshwaran et al. (2015) - Using	2015	To present an approach for automatic diagnosis of ASD among males using fMRI.	ABIDE I - preprocessed	rs-fMRI	No	878	Yes (only males)	(6.5 - 64)	No	-	-	The fMRI images contributed from multiple sites to the publicly available ABIDE I - Preprocessed database were used. Among the fMRI images available in this database, only the data belonging to males were used in the study. The dataset was nearly balanced with 443 male ASD patients and 435 healthy controls. However majority of the data (nearly 68%) were from male adolescents belonging to the age …	Yes (DPARSF)	-	All volume slices were preprocessed for slice timing correction, head motion correction (using Friston 24-parameter model) and global signal regression. The time series of images for each subject were realigned using rigid body transformation. The T1- weighted MPRAGE images were co-registered to the mean functional image. The transformed T1 images were segmented into gray matter, white matter and…	From the preprocessed fMRI data, the regional homogeneity (ReHo) features were evaluated for the whole brain by considering the correlation of the time-series data with the neighboring voxels. The AAL template was used to identify voxels present in the 116 AAL regions in the brain and the regional homogeneity values of these voxels alone were taken as features for classification. Thus the AAL tem…	Regional homogeneity (ReHo) features	Yes (AAL)	116	-	Whole brain	The extracted features were evaluated using the Chi-square algorithm and a selected group of significant features was then used as input to the classifier.	For the study, in each trial, 75% of the samples were chosen randomly as the training set and the rest as testing set. Performance evaluation of the classifier was done by generating 5 such random trials.	For the classification, the PBL-McRBFN was used, which is a RBF neural network that employs meta-cognitive sequential learning strategies. Whenever a data is presented to the network, it first evaluates the amount of novel information present in it and then chooses one of the four courses of action, Sample deletion- for very little new knowledge, Neuron addition- for significant new knowledge, Pa…	ANN	The classifiers were evaluated based on their overall accuracy and F-Measure score for each of the simulation experiments presented. The sensitivity and specificity was also presented, but through bar charts and only for some of the tests.	878	Complete dataset, proposed approach using all 169 ranked features (the values for sensitivity and specificity were parroximated from bar charts)	68,91 (3,36)	69	68	No (defined specific percentages of their sample as training or test sets and performed a number of random trials, it was not possible to define the exact number of subjects in the test set nor the proportion of ASD and TD. Also, the values for sensitivity and specificity were parroximated from bar charts)	The proposed approach was also evaluated on the entire dataset, considering only the adolescents (< 18, 598 subjects), and considering only the adults (>= 18, 280 subjects). Also, different tests were conducted considering a different number of features.	The proposed classifier was compared with a Gaussian kernel SVM.	-	-	A clear improvement in the classification performance can be observed when adult males and adolescent males are considered separately. Both the classifiers considered are able to achieve a significantly better classification accuracy for Case C (only adults), than for the Case A (all males) and B (only adolescents). This indicates that it is much more difficult to classify ASD among adolescent ma…	No	-
Dekhil et al. (2018) - Using	2018	The study had two main objectives: (i) design and implement an accurate machine learning system to classify ASD and TD correctly, and (ii) provide a personalized map that shows the affected areas and severity of autism for each ASD subject.	NDAR	rs-fMRI	No	283	No	13.1 / 12.9 (8 - 18)	Yes (8 - 18)	-	-	fMRI data was obtained for 123 ASD and 160 TD children and adolescents (for a total number of 283 subjects) from the National Database for Autism Research (NDAR). The data used were obtained from two studies, one done at George Washington University (study ID 2021) and the other at UCLA Autism Center of Excellence (study ID 2026). Only subjects who had resting state fMRI, structural MRI, and DTI …	No	FSL MELODIC	Multiple steps were taken: Brain Extraction Tool (BET) was used to skull stripping; Removing the time differences between acquired 2D slices of fMRI scans using slice timing correction in increasing order; motion correction was applied sing MCFLIRT algorithm; Gaussian filtering with full width half maximum (FWHM) of 2 mm was used for spatial smoothing. With the preprocessed scans, two-phase regis…	See "feature selection"	Power spectral density (PSD)	Yes (Four local atlases (Parietal cortex atlas, Temporoparietal junction (TPJ) atlas, Dorsal frontal cortex, Ventral frontal cortex) were used to create an atlas that defined the expected activation networks during resting state)	34	40 matched subjects (20 ASDs and 20 TDs) in terms of age, gender, and IQ were used for group probabilistic independent component analysis (PICA), where subjects were temporally concatenated. The output of the group PICA was 34 spatial components that represented activation patterns in the 40 subjects. The correlation between every area of the created atlas and every extracted spatial map was calc…	Parietal cortex, Temporoparietal junction (TPJ), Dorsal frontal cortex, Ventral frontal cortex	Feature extraction/selection: The features used in diagnosis were the power spectral densities (PSDs) corresponding to the activation time courses of the 34 areas of interest. To enhance the classification process of the diagnostic system, 34 sparse autoencoders (SAEs) were used to represent the PSDs in a higher level representation and also to reduce the feature vectors dimensionality.	To test the system performance, two different validation techniques were used: (i) cross validation, where 2-folds, 4-folds, 10-folds, and leave one subject out (LOSO) were used, and (ii) hold-out testing by data partitioning to training dataset (60% of the data), validation dataset (15% of the data) and testing dataset (25% of the data). To make sure that the system was robust enough, each of th…	After extracting the high level features using SAEs, they were feed into a probabilistic support vector machine (SVM) classifier with RBF kernel to obtain posteriori class membership scores. For the global subject diagnosis, a heuristic based on a winner-takes-all approach was proposed. All the significant areas scores were averaged per subject, and the class with the largest average value was co…	SVM	For each of the validation techniques used, accuracy, sensitivity, specificity and area under ROC curve were calculated. Also, to check the scalability and extendibility of the diagnostic system, positive and negative predictive values (PPV and NPV) were estimated.	283	Proposed method, 10-fold CV	91	92	88	Yes	LOO, 2-, and 4-folds CV, and hold-out testing were also performed.	To highlight the effect of using both SAE and SVM, 12 combinations obtained from using 3 dimensionality reduction techniques and 4 different classifiers were reported. The three dimensionality reduction techniques were: SAE, PCA, and Kernel PCA. The four algorithms used were: SVM, random forest, logistic regression, and neural network. All of the 16 combinations were reported using hold-out testi…	A bar graph was provided to illustrate the most significant regions.	-	Very complete and informative introduction… For any new unseen subject, the output of this diagnosis system both makes a global decision indicating whether the subject is autistic or healthy controls, and it generates a vector of area membership scores indicating how much every area is implicated by autism related impairments. To cross validate the relevance of these regions to ASD, each brain re…	No	-
																																							-
SECOND SEARCH:																																							-
Sherkatghanad et al. (2020) - Automated	2020	To investigate the performance of a CNN in classifying ASD and control subjects.	ABIDE I - preprocessed	rs-fMRI	No	871	No	The average age of the subjects was presented per site.	No	-	No	The inclusion criteria for sites was having at least 20 subjects meeting other criteria for inclusion like successful preprocessing with manual visual inspection of normalization to MNI space of MPRAGE. The datasets from 505 ASD patients and 530 typical controls were used. After the preprocessing, 871 quality MRI images with phenotypic information were obtained.	Yes (C-PAC)	-	The images were preprocessed using the Analysis of Connectomes (CPAC) pipeline. The preprocessing step included slice timing correction, correction for motion, and normalization of voxel intensity. Nuisance regression was employed to delete the signal fluctuations caused by head motion, respiration, cardiac pulsation, and scanner drift. The signal fluctuation was modeled using 24 motion parameter…	Connectomes or functional connectivity matrices for the detection of ASD classes were obtained. This symmetric matrix shows the correlation between the mean values of the time series obtained from an ROI. Each cell in the matrix contains a Pearson correlation coefficient, and each row is the representation of the ROI.	Pearson correlation	Yes (CC400)	400	-	Whole brain	Through the CNN.	A 10-fold cross-validation strategy was used. In order to evaluate the classifier performance for different sites, a leave-site-out approach was also used.	For classification, the CNN was used. The functional connectivity matrices between pairs of ROI were fed as input to convolutional layers. The outputs of the convolution layers were combined to obtain the final output, which is ensemble learning from the convolution layers.	ANN	Accuracy, confidence interval, sensitivity, specificity, and F-score were reported.	871	Proposed method, 10-fold CV	70.22	77.46	61.82	No (there was no information regarding the exact number of TD and ASD on the sample)	A leave-site-out approach was also used.	The performance of SVM (support vector machine), KNN (K-nearest neighbors), and RF (random forest) classifiers on the preprocessed ABIDE I dataset were evaluated.	Four brain areas were significant in the diagnosis of ASD subjects for the CC400 functional parcellation atlas of the brain. These areas are named as C115, C188, C247, and C326. The results showed that the right supramarginal gyrus, which is considered to preserve self-other distinction during empathy in ASD patients, seems to play a significant role in the diagnosis of autism. The fusiform gyrus…	Right supramarginal gyrus, fusiform gyrus, cerebellar vermis. Disruption of anterior-posterior brain connectivity in ASD.	-	No	-
Sairam et al. (2019) - Computer	2019	To apply machine learning algorithms to identify autism spectrum disorder (ASD) patients from brain imaging dataset, based only on brain activation patterns.	ABIDE I - preprocessed	rs-fMRI	No	964	No	-	No	-	No	-	Yes (not specified)	-	The Blood Oxygen level imaging signal from non-overlapping, grey matter ROIs formed by Voxels separated by 5 mm were computed for the 964 subjects used in the dataset. No further information was presented.	The pair wise correlation between each ROI was used. Each cell in the connectivity matrix contains a Pearson correlation coefficient. The remaining values of the matrix – after removing the upper triangle values and the main diagonal of the matrix – were flattened to retrieve a one-dimensional vector of features with 19900 features.	Pearson correlation	No	7266	Voxels that were Euclidean close to a specific ROI's seed voxel were included in this ROI and were used to compute a connectivity matrix of size 7266 × 7266.	Grey matter	Through the CNN.	The article only says that “an average accuracy of 70% was achieved from the cross-validation folds. However, it also says that after training the model, testing against the test set achieved a mean accuracy of 65%.	The features were passed as input to stacked de-noising auto encoder for pre-training stage to train the neural network model for superior generalization. The stacked model consisted of two auto-encoder structure. The revised encoder weights from the output of auto encoder were given as input to a CNN. The CNN maps adjusted weights based on the auto encoder weights; so, its supervised training st…	ANN	Accuracy, sensitivity, and specificity	964	Proposed method, CV	70	74	63	No (there was no information regarding the exact number of TD and ASD on the sample)	-	The study also tested an SVM and an RF.	-	-	-	No	-
Gupta et al. (2020) - Ambivert	2020	To propose a new measure called ambivert degree that considers the node’s degree as well as connection weights in order to identify nodes with both high degree and high connection weights as hubs. Also, to investigate if the large-scale disruption of hubs and alterations in hub measures in AD and ASD diseases can render hub measures as effective biomarkers for these diseases.	ABIDE I - preprocessed	rs-fMRI	No	161	-	13.9 ± 6.3 / 15.8 ± 6.3	-	-	-	rs-fMRI data from the NYU Langone Medical Center available at ABIDE I - preprocessed database were used. Specifically, rs-fMRI data of 73 ASD and 88 CN subjects were used, removing subjects with mean framewise displacement greater than 0.2mm.	Yes (C-PAC)	-	The data downloaded was preprocessed using the C-PAC pipeline from the Preprocessed Connectomes Project. The preprocessing of the fMRI data includes correction of slice timing, realignment of motion, voxel intensity normalization, nuisance signal removal and band-pass filtering.	See "feature selection"	Nodal measures based on ambivert degree	No	-	See "feature selection"	-	Feature extraction/selection: 100 independent runs of the ICSC algorithm (the ICSC algorithm finds a modularization that groups of brain ROI into modules where connectivity among ROIs within modules are higher than connectivity with other ROIs) on unthresholded subject matrices for the CN and diseased subjects from the ABIDE dataset were performed. The run with the highest value for the ICSC qual…	The best hyperparameters were selected by performing a grid search on the average accuracy of different folds obtained from 5-fold cross validation. All samples were included in the test set at least once and the experiment was repeated for 10 random seeds.	The classification was performed using a DNN.	ANN	Only the accuracy was reported.	161	DNN (3 hidden layers of 40,20,10), Ambivert degree + Part. coeff.	74.1	-	-	No	Classification performances achieved using nodal hub measures were compared with those obtained using raw functional connectivity weights as features. The approach was also tested in patients suffering from AD.	SVM was also tested.	For the ASD subjects, the top 10% hubs detected by the ambivert degree were located in the supplementary motor area (L and R), anterior (L) and middle (R) cingulum, calcarine (L and R), angular gyrus (L), middle occipital (L and R) and insula (L and R); whereas the hubs for CN subjects were in supplementary motor area (L and R), frontal superior medial (L and R), anterior (R) and middle (L) cingu…	Hubs located in the angular gyrus (R), anterior cingulum (L), precuneus (L), and medial superior frontal (L), and middle occipital (R) in normal subjects were disrupted in ASD subjects. Regions in the thalamus, posterior cingulate cortex, and supplementary motor areas were most affected regarding the regions with the highest disruption.	-	No	-
Rajesh et al. (2019) - Lucid	2019	To propose an ant colony optimization based denoiser to reduce noises in the image and to utilize the convolutional neural network for detecting and classifying the denoised image for ASD.	ABIDE	rs-fMRI	No	?	-	-	-	-	-	The study used the ABIDE dataset holding 1112 subjects. From the dataset, randomly 220 images selected to detect the ASD. No further information was presented.	-	-	Ant Colony optimization was applied to detect the noises in the medical image and kalman filtering was applied to reduce the noises. No further information was presented.	The images were given as input to the CNN. No further information was presented.	-	-	-	-	-	Through the CNN.	From the dataset, randomly 220 images selected to detect the ASD. No further information was presented.	A CNN was used to perform the classification.	ANN	The study reported sensitivity, specificity, precision, F-measure, and classification accuracy but only through bar charts.	?	Proposed method (the values for accuracy, sensitivity and specificity were parroximated from bar charts)	74	80	61	No (there was no information regarding the exact number of TD and ASD on the sample nor the exact number of subjects used in the tests was clearly presented)	-	SVM and RF were also tested.	-	-	-	No	-
Aghdam et al. (2019) - Diagnosis	2019	To present the intelligent model to diagnose ASD in young children based on resting-state functional magnetic resonance imaging (rs-fMRI) data using convolutional neural networks (CNNs).	ABIDE I + ABIDE II	rs-fMRI	No	459	No	(5 - 10)	Yes (5 - 10)	-	-	Samples ranging in age from 5 to 10 years from global Autism Brain Imaging Data Exchange I and II (ABIDE I and ABIDE II) datasets were used in this research. Based on this criterion, the number of individuals selected from ABIDE I and ABIDE II datasets is equal to 116 (typical control (TC) = 62 and ASD = 54) and 343 (TC = 187 and ASD = 156), respectively.	No	SPM8	The first five volumes were removed from the data for further processing to ensure magnetization equilibrium; In order to compensate for differences in the time of slice acquisition, slice-timing correction was performed. Furthermore, the time corresponding to the first slice was chosen to be the reference; After motion correction, to map the functional and subject-matched structural images to ea…	Dimensions of four-dimensional (4D) rs-fMRI data were reduced to two. Each 4D rs-fMRI data (three spatial dimensions + one temporal dimension) consists of several 3D sMRI data (three spatial dimensions). Each sMRI consists of several 2D spatial slices around x, y, and z coordinate axes. By extracting the 2D first spatial slice of each sMRI belonged to a specific time point around x, y, and z axes…	Dimension Reduction (transfer learning)	No	-	-	Whole brain	Through the CNN.	The large datasets generated were used for pretraining of the proposed CNNs. Using the pretrained CNNs, by freezing the weights of the initial layers and replacing the fully connected layer, only the fully connected and classifier layers of these networks were fine-tuned by these small datasets (datasets transformed to the frequency domain in the Dimension reduction). The results were presented b…	In order to achieve acceptable results, the results of several networks can be combined. In this paper, the results of multiple networks were fused using both dynamic (mixture of experts - the CNN was used as experts and a gating network) and static (simple Bayes) combining classifiers methods, in order to classify autistic and non-autistic people based on rs-fMRI data around three coordinate axe…	ANN	The study reported accuracy, sensitivity and specificity.	459	Proposed method (combination of three MCNNEs) using Adam optimization technique	70.45	67.9	74.21	Yes	-	The results of combination of three MCNNEs with the results of both each MCNNEs and combination of three simple CNNs were compared.	-	-	-	No	-
Khosla et al. (2019) - Ensemble	2019	To propose an ensemble learning strategy to combine the predictions from models trained on connectivity data extracted using different (e.g., stochastic) parcellations.	ABIDE I - preprocessed + ABIDE II	rs-fMRI	No	774|393	No	13.9 (6.5 - 56.2) | 11.0 (5.2 - 38.9) [The age of the subjects was not separated between ASD and TD subjects]	No	-	-	The study used ABIDE I - preprocessed subject data that passed manual QC by all the functional raters. This yielded a final sample size of 774 ABIDE I subjects, comprising 379 subjects with ASD and 395 typical controls. As an independent test dataset, ABIDE-II subjects were employed from sites that participated in ABIDE I and used the same MRI sequence parameters for data collection. After automa…	Only for ABIDE I (C-PAC)	-	The data processed through the Configurable Pipeline for the Analysis of Connectomes (CPAC) was used from ABIDE I. This pipeline performs motion correction, global mean intensity normalization and standardization of functional data to MNI space (3x3x3 mm resolution) before the extraction of ROI time series. Among the different strategies in the release, the study used data de-noised by regression…	The input to the CNN was formed by concatenating voxel-level maps of “connectivity fingerprints”, which were represented as a multi-channel 3D volume. Each channel is a connectivity feature, such as the Pearson correlation between each voxel's time series and the average signal within a target ROI. Both atlas-based and stochastic brain parcellation schemes were used to define target ROIs.	Connectivity fingerprints	Yes (TT, HO, AAL, EZ, DOS160, CC200, CC400)	-	Stochastic parcellations were created by Poisson Disk Sampling. All parcellations were created in the MNI152 template at a 3mm resolution, same as the resolution of the preprocessed functional data.	Whole brain	Through the CNN.	Two evaluation schemes were implemented. First, 10-fold cross-validation was conducted on the ABIDE-I dataset, to present results that were comparable to previously reported classification results. Second, each model was trained on the entire ABIDE-I dataset and test performance was computed on the independent ABIDE-II set.	For each parcellation scheme (atlas-based or stochastic), a separate model was trained employing a simple CNN architecture. The same architecture and settings were used for all atlases and stochastic parcellations.	ANN	The study reported classification accuracy and the receiver operating curves (ROC), along with corresponding area under the curves (AUC).	1167	Proposed method using CC200 (independent test on ABIDE II)	72.8	-	-	No	Two ensemble learning strategies were explored. The first one was called multi-atlas ensemble (or MA-Ensemble). MAEnsemble averages the predictions of the models of a specific method (e.g., BrainNet CNN) computed using each one of the seven atlases. For classification, the final prediction is computed as the majority vote of the individual binary class predictions. The second ensemble strategy (S…	Some benchmark methods were also implemented: Ridge regression, RBF-kernel SVM, fully-connected neural network (FCN), BrainNet CNN (originally proposed in Kawahara et al., 2016).	The precuneus, often considered a core node of the default mode network, seems to play a significant role for both prediction problems. the anterior cingulate/ventromedial prefrontal cotex, a region that has been linked to autism, was distinctly highlighted for the ASD classification problem. The left parietal cortex was also emphasized for ASD prediction, which is consistent with the laterilized…	Precuneus, anterior cingulate/ventromedial prefrontal cotex, left parietal cortex.	The article performed an extensive evaluation of the influence of brain parcellations on functional connectome-based machine learning models. The analysis suggests that using a single atlas for summarizing the connectome data is often sub-optimal for training machine learning models, and significantly more accurate predictions can be achieved with an ensemble approach that averages across models …	Yes - The code and stochastic parcellations have been made available at: https://github.com/mk2299/Ensemble3DCNN\_connectomes.	-
Eill et al. (2019) - Functional	2019	To assess whether different modalities contribute equally to diagnostic prediction or whether some modalities may be more informative than others.	Own sample	rs-fMRI, aMRI and DWI	No	93	No	13.63 ± 2.81 (7.40 – 17.98) / 13.44 ± 2.76 (8.02 – 17.70)	Yes (7 - 18)	The study presents the non-verbal IQ: 105.89 ± 17.28 (53.00 – 140.00) / 105.74 ± 14.20 (62.00 – 137.00)	No	The study recruited 164 participants, aged 7–18 years, from the community and local clinical collaborations. TD participants did not have a family or personal history of any neurological, developmental, or psychiatric disorders. ASD participants had diagnoses verified using ADOS-2 and ADI-R. A total of 71 participants had to be excluded: 23 for insufficient quality of DWI data, 12 for poor aMRI q…	No	FreeSurfer, FSL and AFNI	The aMRI, DWI, and fMRI data were preprocessed using standard procedures. Anatomical processing was performed using FreeSurfer version 5.3.0 for semiautomated cortical reconstruction. Images with persistent inaccuracies in surfaces or excessive artifacts, such as ghosting or ringing, were excluded. DWI images were processed using FMRIB Software Library (FSL) and AFNI. Susceptibility distortions w…	The anatomical data yielded five cortical features: cortical surface area, mean curvature, cortical thickness, cortical volume, and a local gyrification index. The average value for the five cortical variables was extracted from 34 ROIs per hemisphere (Desikan et al., 2006), yielding 340 variables. Fifty-seven additional volume measures, including subcortical structures, white matter regions, and…	Pearson correlation (z-transformed), anatomical features, diffusivity measures	34 ROIs per hemisphere (Desikan et al., 2006) for aMRI; 48 white matter regions provided by the Johns Hopkins University atlas (Mori et al., 2005) for DWI; 220 of the 264 ROIs in the study by Power and colleagues (2011) excluding 44 ROIs with missing signal in >2 participants and other test using the Harvard-Oxford atlas (excluding 35 ROIs with missing signal in >2 participants).	-	-	Whole brain	Four analyses using a supervised CRF algorithm were implemented. In the first analysis, each modality was run independently, and the top 100 variables with the highest MDAs (mean decrease in accuracy) from the first run (one dimension reduction) were selected from each modality. CRF was then run on this combined set of 300 variables and MDAs were recorded. Analyses 2–3 were designed to reduce any…	In a built-in training method, about 66% of the data are randomly chosen with replacement to create binary decision trees, and the remaining data are used as testing set—termed OOB sample. Breiman (2001) argued that OOB estimates can be used to estimate the generalization error, eliminating the need for a set-aside testing set. The same procedures are followed in CRF, except for variables being c…	A CRF was used for classification. Conditional random forest (CRF) is a variant of RF, which employs an ensemble method often used for classification, with the goal for a group of weak learners (decision trees) to combine into a strong learner (the forest). Four analyses using a supervised CRF algorithm were implemented.	RF	The study reported accuracy, sensitivity and specificity.	93	CRF, analysis 2	92.5	97.8	87.2	Yes	Four analyses using a supervised CRF algorithm were implemented.	-	When using the ROI scheme from the study by Power and colleagues (2011), visual and default mode networks stood out among fcMRI features that overall topped features from other modalities in MDA. Using the less granular Harvard-Oxford ROI scheme, visual and default mode networks appeared less informative, with higher percentages of top ROI participations for cingulo-opercular, somatosensory/motor…	-	All analyses consistently indicated that fcMRI variables were more informative for diagnostic prediction than anatomical variables from aMRI and DWI.	No	-
Wang et al. (2019) - Functional	2019	To propose a functional connectivity (FC)-based algorithm for classifying autism and control using support vector machine-recursive feature elimination (SVM-RFE).	ABIDE I + ABIDE II	rs-fMRI	No	531	No	The average age of the subjects was presented per site.	No	-	-	The study was carried out using rs-fMRI data downloaded from the ABIDE database. The rs-fMRI data were downloaded from 10 sites in the ABIDE, in which the NYU data consisted of two parts from ABIDE I and ABIDE II. After preprocessing, the study selected the subjects whose structural images were covered completely, with good registration, and a mean frame-wise displacement (FD Jenkinson) less than…	No	DPARSF	The preprocessing procedures were as follows: (1) removing the first 10 time points, (2) slice timing correction, (3) head motion realignment, (4) T1-weighted individual structural images coregistration to the mean functional images using a 6-degree-of-freedom linear transformation, (5) segmentation, (6) nuisance covariate regression, (7) normalization by DARTEL, and (8) temporal filtering.	The study chose 35 regions of interest based on the social motivation hypothesis to construct the FC matrix. Time courses were extracted from each of the 35 spheres and averaged within each region. Pearson’s correlation coefficients (r) were computed between these average time courses. Individuals’ r values were normalized to z values using Fisher’s z transformation. The z-transformed correlation…	Pearson correlation (z-transformed)	35 ROI summarized by Clements et al. [20]	35	-	35 ROI based on the social motivation hypothesis	The SVM-RFE is a kind of backward elimination method that starts with a full set of all features and then removes the most irrelevant features one by one. The top-ranked features removed in the last iteration of SVM-RFE are the most important, while the bottom-ranked ones are the least informative and are removed in the first iteration. It was critical to decide how many top-ranked features shoul…	The classification was performed using a stratified-10-fold cross-validation. Also, to evaluate the classifier performance across different sites, a leave-one-site-out cross-validation (LOSOCV) process was performed.	In order to find an optimal classifier, the linear SVM, extreme gradient boosting (XGB), and logistic regression (LR) were applied to identify the features selected by SVM-RFECV, respectively.	M	The study reported accuracy, sensitivity, specificity, PPV and NPV.	531	Leave-one-site-out cross-validation, linear SVM, test performed on OLIN (best accuracy, 21 subjects)	95.23	100	90.9	Yes	-	In order to find an optimal classifier, the linear SVM, extreme gradient boosting (XGB), and logistic regression (LR) were applied to identify the features selected by SVM-RFECV.	Most of the selected features came from FC areas related to the caudate, parietal operculum cortex, superior frontal gyrus, precentral gyrus (L), anterior cingulate gyrus, and insula. The five most discriminative features selected represent the FC from the precentral gyrus (R) and occipital fusiform gyrus, occipital pole, cerebellum (L), subcallosal cortex and caudate (R), thalamus (L) and pariet…	-	-	No	-
Yang et al. (2019) - Functional	2019	To apply machine learning algorithms to classify autism spectrum disorder (ASD) patients and typically developing (TD) participants using resting-state functional MRI (rs-fMRI) data from a large multisite data repository ABIDE (Autism Brain Imaging Data Exchange) and identify the important brain connectivity features.	ABIDE I - preprocessed	rs-fMRI	No	1035	No	(6 - 64)	No	-	No	The preprocessed rs-fMRI data with ASD and TD were downloaded from a large multisite data repository ABIDE I – preprocessed. From these 1112 subjects, 1035 subjects were screened for the study since only 1035 subjects have been given the corresponding completed phenotypic information, which is essential for a further study. In these 1035 subjects, there are 505 ASD and 530 TD, 157 females and 878…	Yes (C-PAC)	-	The rs-fMRI data were slice time corrected, motion corrected and normalized. All rs-fMRI data were selected from the CPAC preprocessing pipeline and band-pass filtered (0.01-0.1Hz).	The rs-fcMRI features were extracted from rs-fMRI data. In order to extract the functional connectivity of ROIs, a correlation was calculated between two ROIs based on the average of the time series of the rsfMRI data.	Pearson correlation	Yes (There are seven brain parcellations in ABIDE: Automated Anatomical Labeling (AAL, 116 ROIs), Dosenbach (160 ROIs), Eickoff-Zilles (EZ, 116 ROIs), Harvard-Oxford Atlas (HOA,110 ROIs), Talairach-Tournoux (TT, 110 ROIs), Craddock 200 (CC200, 200 ROIs), Craddock 400 (CC400, 400 ROIs). All seven brain atlas were compared in the study, CC400 achieves the best accuracy result)	-	-	Whole brain	The feature selection step was completed by using the python package nilearn. Nilearn is a python toolbox for statistical learning on neuroimaging data.	All experiments were implemented with 5-fold cross-validation.	Four traditional machine learning classifiers were applied and compared for the classification of ASD and TD (logistic regression, Ridge, linear support vector machine with l2 penalty and support vector machine with a Gaussian kernel).	M	The study reported accuracy, recall and precision.	1035	Ridge classifier using CC400 atlas	71.98	70.89	73.21	Yes	The same experiments were implemented for all seven brain atlas: CC400, CC200, AAL, HOA, TT, EZ, Dosenbach.	Four traditional machine learning classifiers were applied and compared (logistic regression, Ridge, linear support vector machine with l2 penalty and support vector machine with a Gaussian kernel).	The highly correlated Left Occipital Fusiform Gyrus and Left Lingual Gyrus ROIs were only found in ASD. The highly correlated Left Cingulate Gyrus and Right Precuneous Cortex were only found in TD participants. For anti-correlation ROIs, the Right Lateral Occipital Cortex and Right Central Opercular Cortex were not found in ASD group, which were found in TD.	-	-	Yes - All the experiment results are reproducible and all the source code can be found in github: https://github.com/XinYangSAU/ABIDE.	-
Sartipi et al. (2018) - Diagnosing	2018	To classify ASD from non-ASD using the information of resting-state functional magnetic resonance imaging (rs-fMRI) multisite data.	ABIDE I - preprocessed	rs-fMRI + phenotypic	Yes (sex)	468	No	-	-	-	-	The preprocessed rs-fMRI data was downloaded from ABIDE I – preprocessed. A total of 222 ASD and 246 HP subjects was selected.	Yes (C-PAC)	-	C-PAC was chosen as the preprocessing pipeline. The data were motion corrected, slice time corrected, normalized, and band-passed filtered.	Each ROI was decomposed into 6 sub-bands by applying the double-density dual-tree discrete wavelet transform (D3TDWT). For each sub-band, the parameters of the generalized autoregressive conditional heteroscedasticity (GARCH) model were calculated as features. Therefore, considering 111 ROIs, the total number of features was 3996.	Parameters of the generalized autoregressive conditional heteroscedasticity (GARCH) model	Yes (HO)	111	-	Whole brain	To select the discriminant features, the two-sample t-test algorithm was applied on the features. The features with significant level less than 0.05 were selected for classification. As a result, the dimension of the feature vector reduced from 3996 to 150 for male subjects and to 25 for female subjects.	A five-fold CV was used.	The data were classified by a linear SVM. By considering the sex, the classification procedure was applied on the databases of different sites.	SVM	Only the accuracy was reported.	468	Proposed method using all subjects (sex as phenotypic feature)	75.3	-	-	No	The article also presented the results separated per sex.	-	The connections between anterior-posterior were reduced in ASDs compared to HPs. Middle Temporal Gruys, Supramarginal Gyrus, and Paracingulate Gyrus ROIs had a significant importance in diagnosing ASDs.	Middle Temporal Gruys, Supramarginal Gyrus, and Paracingulate Gyrus.	-	No	-
Song et al. (2019) - Characterizing	2019	To present a novel analysis technique to identify alterations in community patterns in functional networks under ASD and to design machine learning classifiers to predict the clinical class of patients with ASD and controls by using only community pattern quality metrics as features.	ABIDE	rs-fMRI	No	235 | 214	No	(7.5 - 45.1) | (8 - 64) The average age was only presented per site.	No	-	-	Experimental data were selected from the ABIDE. The data were downloaded from five sites: Stanford University (STA), University of Leuven Sample 1 (LV1), University of Leuven Sample 2 (LV2), Olin Institute of Living at Hartford Hospital (OLI), University of Pittsburgh, School of Medicine (PIT), and California Institute of Technology (CAL) (235 subjects on total). The robustness of the predictive …	Only for the validation dataset (DPARSF)	MRIcron, SPM12, DPABI, and DPARSFA (for the main dataset)	The data were preprocessed using the following software tools: MRIcron, SPM12, DPABI, and DPARSFA. The first 10 volumes of each series were discarded for signal equilibrium. Slice timing was performed to correct images for the acquisition time delay between slices of each volume, followed by head motion correction by using a six-parameter (rigid body) spatial transformation. Next, the images were…	The correlation matrix for each participant from time-series data was computed by taking the average Pearson’s correlation between all pairs of ROIs for each dataset. The average correlation matrix (average brain network) for each diagnostic group was constructed. These average networks were binarized using different threshold values ranging from 0.1 to 0.9. Community detection was performed for …	Community structure (community pattern metrics)	Yes (AAL for the main dataset and CC200 for the validation dataset)	90/200	-	Whole brain	Through the classifiers.	LOO-crossvalidation was used to evaluate the performance of the algorithms on each dataset at each sparsity threshold and a 10-fold cross validation was applied to multisite data at each sparsity level. A 10-fold cross-validation scheme was employed to evaluate the additional classifiers using the validation dataset.	The following classification algorithms were implemented: logistic regression (LR), linear discriminant analysis (LDA), k-nearest neighbors (KNN), classification and regression trees (CART), naive Bayes (NB), and support vector machines (SVM).	M	The study reported accuracy, precision, and recall.	235	LDA for classification, T = 0.5 using all the subjects on the main dataset, 10-fold CV	74.86	71.67	76.72	Yes	LOO-crossvalidation was used to evaluate the performance of the algorithms on each dataset at each sparsity threshold and a 10-fold cross validation was applied to multisite data at each sparsity level. A 10-fold cross-validation scheme was employed to evaluate the additional classifiers using the validation dataset.	LR, LDA, KNN, CART, NB, and SVM were implemented.	While statistical testing revealed significant differences in the network structure and community composition, a test at the node level indicated that this difference was caused by several brain regions. These brain regions include the insula, thalamus, hippocampus, lingual gyrus, middle temporal gyrus and other functional areas that are known to be impaired in autism.	-	-	No	-
Yuan et al. (2019) - Prediction	2019	To improve the ASD prediction performance of imbalanced data by adopting the clustering oversampling method to enhance the representation for minority class (ASD), expecting to obtain the balanced data distribution.	ABIDE	rs-fMRI	No	216	No	(7 - 15)	Yes (7 - 15)	-	-	The R-fMRI data used in the study were from ABIDE. 216 subjects aged 7 to 15 from four centers (NYU, UCLA_1, KKI, and Yale) were used to construct the multi-center imbalanced dataset (83 ASD and 133 TD).	No information was presented regarding the preprocessing.	-	-	The resting-state functional connectivity (RSFC) was extracted via Pearson correlation. After selecting the discriminative RSFC features, the clustering oversampling method was adopted to rebalance the imbalanced R-fMRI data to realize the accurate prediction of ASD. The clustering oversampling method consists of two parts: clustering and oversampling. First, the clustering algorithm is used to a…	Pearson correlation (clustering oversampling)	-	-	-	-	T-test was used to preliminarily remove the RSFC features that had no significant difference between the ASD group and the TD group, and then the elastic net was adopted to select the discriminative RSFC features from the remaining RSFC features.	A 10-fold cross-validation method was adopted.	A linear SVM was used to construct the classification model for ASD prediction.	SVM	The article reported accuracy (ACC), sensitivity (SEN), specificity (SPE), positive prediction value (PPV) and negative prediction value (NPV).	216	Proposed method using hierarchical clustering	66.62	56.63	72.93	Yes	To compare the influence of the clustering oversampling method, the ASD prediction without the clustering oversampling was also implemented on the imbalanced R-fMRI data. Three clustering algorithms were used to compare their prediction performance: hierarchical clustering, density clustering and K-means clustering.	-	The authors said that they found top 27 discriminative RSFCs that could help them to find the different nervous activities between ASD patients and TD subjects in the R-fMRI data but only a figure was presented.	-	-	No	-
Huang et al. (2019) - Multi	2019	To propose a novel multi-template ensemble classification framework for ASD diagnosis.	ABIDE	rs-fMRI	No	82 | 171	No	(6 - 40)	No	-	-	The results of the method were assessed using rs-fMRI scans downloaded from two imaging centers in the ABIDE database, i.e., the University of Michigan: sample 1 (UM_1) center and the New York University (NYU) Langone Medical Center. In UM_1 center, there is totally 82 subjects (46 NC and 36 ASD), while NYU center involves totally 171 subjects (98 NC and 73 ASD). The experiments involved male and…	No information was presented regarding the preprocessing.	-	-	Based on different templates (Automatic Anatomical Labeling (AAL), Dosenbach 160 (Dos160), Craddock 200 (CC200)), multiple functional connectivity brain networks were constructed for each subject using rs-fMRI data and features representations from these networks were extracted - the upper triangular entries of the functional connectivity matrices were used as feature vectors. A t-test strategy w…	Multiple functional connectivity brain networks (different templates, MV/MT)	Yes (AAL, DOS160, and CC200)	-	-	Whole brain	A multi-task sparse learning was performed using the templates as the supervised learning tasks. The auto-weighted adaptive structural learning model learned the shared similarity matrix by an adaptive process while selecting informative features. The method automatically allotted optimal weight for each template without extra weights and parameters. Further, an ensemble classification strategy w…	10-fold cross-validation was used to assess the diagnosis performance of the method. The process was repeated ten times and the average of the results was reported to avoid the biased result resulted from the fold selection.	The classification was performed using a novel auto-weighted adaptive structure learning based multi-template ensemble classification method (ASL-E). An ensemble classification strategy was adopted to get the final diagnosis results via linear mapping function.	MV/MT	The study reported accuracy (ACC), sensitivity (SEN), specificity (SPE), positive predictive value (PPV), negative predictive value (NPV), and area under the receiver operating characteristic curve (AUC).	171	Proposed method, NYU (the values for sensitivity and specificity were approximate from bar charts)	76.25	67	82	No (the values for sensitivity and specificity were approximate from bar charts)	The results were presented separately for the two sites from ABIDE and a comparison was performed using the different templates.	The method was compared with CSVC, the proposed ASL-E method with manifold regularization disabled (LeaL), obtaining the similarity matrix via a binary weighting method (Binary), obtaining the similarity matrix by Heat kernel weighting (Heat), and a popular multi-task learning algorithm, LogisticLasso (LogL).	The selected features involved multiple cortical regions and subcortical structures, such as the calcarine sulcus, temporal lobes and occipital lobes (a figure was used to present the most discriminative features selected).	-	-	No	-
Brahim et al. (2019) - Classification	2019	To evaluate the application of Graph signal processing (GSP) for the analysis of neuroimaging data and propose a GSP-based approach for the classification of autism spectrum disorder (ASD).	ABIDE I - preprocessed	rs-fMRI (and one DWI image of a healthy subject from the Human Connectome Project (HCP) dataset )	No	172	-	-	-	-	-	The data used in the study were collected from the biggest site of ABIDE datasets, i.e, NYU Langone Medical Center. The selection of the data was based on the results of quality visual inspection by three experienced clinicians who inspected for largely incomplete brain coverage, high movement peaks, ghosting and other scanner artifacts. This yielded 172 subjects out of the initial 175, consistin…	Yes (C-PAC)	-	It involved several preprocessing techniques, such as, skull striping, slice timing correction, motion correction, global mean intensity normalization, nuisance signal regression, band-pass filtering (0.01–0.1 Hz) and registration of fMRI images to standard anatomical MNI space.	The time series were summarized by several statistical metrics such as the temporal average or STD. The resulting statistical measures were projected on a structural graph of a healthy subject from the Human Connectome Project (HCP) dataset using GFT. The nodes of the graph corresponded to the ROIs of the Glasser atlas, with edges and weights are estimates of structural connectivity strength from…	Graph Fourier Transform of fMRI Temporal Signals Projected on Structural Connectome	Yes (Glasser atlas)	360	-	Whole brain	In order to select the most informative features for classification, a univariate feature selection was performed using an analysis of variance (ANOVA).	A k-fold cross-validation strategy was used with k =10. In this setting, the data is randomly partitioned into k equal sized subsamples. For each fold, this process excludes data from one subsample from the training process, and uses that subsample as the test set to evaluate the model. The cross-validation process is then repeated k times, with each of the k subsamples used exactly once as the v…	A support vector machine (SVM) with linear kernel was used to classify the resulting features.	SVM	The study reported accuracy (Acc), sensitivity (Sen) and specificity (Spe).	172	Proposed method (STD+GSP)	70,3 (0,007)	67,68 (0,011)	75,67 (0,012)	Yes	For comparison purposes with the state of the art, they also extracted connectivity features via the covariance estimation of the tangent matrix, and used the lower triangular part of the resulting functional connectivity (FC) matrix. A total of ten feature vectors, denoted by STD, STD+GSP, Var, Var+GSP, Mean, Mean+GSP, FC, EC, NS and CC, were tested.	-	Were presented through a figure.	-	-	No	-
Wang et al. (2019) - Interpretable	2019	To develop a novel interpretable feature learning method based on multi-output TSK fuzzy system (MO-TSK-FS) for multi-center ASD diagnosis.	ABIDE I - preprocessed	rs-fMRI	No	388	No	(6.47 - 42.3)	No	-	-	The method was developed by using the data from several datasets in ABIDE I – preprocessed (NYU, USM, UM1 – a total of 188 ASD and 200 TD).	Yes (DPARSF)	-	-	The Pearson coefficient of the BOLD signals were computed as the FC between brain regions for each subject, obtaining the low-order functional connectivity (LOFC) matrix. The row vector in the LOFC matrix was considered as the profile of a region and the high-level correlation between the row vectors of a pair of brain regions was computed, which resulted in the HOFC matrix. Each row in the upper…	Pearson correlation, HOFC	Yes (AAL)	116	-	Whole brain	The features with the largest correlations with the labels were selected to obtain a dimensionality-reduced LOFC (or HOFC) feature vector for each subject. A novel interpretable feature learning method was developed to learn the embedding matrices for subsequent classifier training. The kernel matrices were computed based the embedding matrices, the combined kernel matrix was obtained using the l…	All methods were optimized by nested five-fold cross-validation.	The classification was performed through the MOTSK-M2SVC.	SVM	The study reported accuracy (ACC), area-under-curve (AUC), sensitivity (SEN) and specificity (SPE).	388	Proposed method (MOTSK-M2SVC)	65.26	79.05	42.53	Yes	SVC was run on LOFC and HOFC features extracted by MO-TSKFS independently (MOTSK-SVC) using the linear kernel function. M2SVC was also run on both dimensionality-reduced LOFC and HOFC features.	-	The selected LOFC and HOFC features involved multiple cortical regions and subcortical structures, which have been related to ASD in the literature. It was interesting to notice the symmetry of the connections, such as the connections between superior parietal gyrus and superior occipital gyrus of both hemispheres.	-	-	No	-
Dsouza et al. (2019) - Classification	2019	To investigate if changes in nonlinear connectivity, estimated with MCA-LM, manifest in individuals with autism and if such measures are better able to discriminate between the two subject groups.	ABIDE	rs-fMRI	No	59	-	(18 - 31)	Yes (18 - 31)	-	-	The study used resting state fMRI data from 59 participants from the online ABIDE repository. Data from the Olin Neuropsychiatry Research Center, Institute of Living at Hartford Hospital was used in the analysis. The dataset consisted of 24 ASD subjects (18-31 years) and 35 typical controls (18-31 years).	No	CONN toolbox	The fMRI data used in the study was preprocessed using standard methodology. Motion correction, brain extraction and correction for slice timing acquisition were performed. Additional nuisance regression to remove variations due to head motion and physiological processes was carried out. Each dataset was registered to the 2 mm MNI standard spaceusing a 12-parameter affine transformation. The func…	For characterizing interactions between time-series mutual connectivity analysis (MCA) with local models was adopted. Local Models (LM) estimate measures of nonlinear directed interaction in terms of cross-predictability between pairs of voxel time-series. Thus, characterizing the underlying dynamics of the brain from rs-fMRI data as estimates of connectivity. Similarity in the prediction estimat…	Mutual connectivity analysis with Local Models (MCA-LM)	Yes (AAL)	90	-	Whole brain	Prior to using the features for training a classifier, feature selection was carried out to reduce the input dimension. To reduce the number of dimensions in the feature space, feature selection was performed using Kendall’s τ coefficient. This approach ranks each feature, i.e. each measure of interaction, by their relevance to the classification task by testing for independence between different…	Following the estimation of high-dimensional vectors from connectivity profiles, the data was divided into training and test sets. A strict separation between training and testing data was ensured, with 90%/10% train/test separation within a 100-iteration cross-validation scheme.	The Random Forests (RF) and AdaBoost classifiers were used.	M	Classification results were evaluated using the Area Under the Receiver Operator Characteristic Curve (AUC) and accuracy.	59	AdaBoost using 2 features	81	-	-	No	Classification with AdaBoost and Random Forests (RF) was carried out for the top 2 to 50 relevant features to distinguish between typical controls subjects from individuals with ASD. As a comparison, cross-correlation of low-pass filtered (cut-off frequency at 0.1 Hz) time-series was computed as a conventional measure of establishing functional connectivity.	-	-	-	-	No	-
Bi et al. (2019) - genetic	2019	To propose a genetic-evolutionary random support vector machine (SVM) in order to study ASD more deeply.	ABIDE	rs-fMRI	No	209	No	14.2 ± 3.3 / 13.6 ± 3.0	-	-	-	The experimental data was downloaded from the well-known public dataset: ABIDE repository. 123 ASD patients and 123 HC were used with fMRI data. The data of the subjects whose head movement was greater than 2.5mm or rotation surpassed 2.5 degree were removed. Then 209 subjects remained, including 103 ASD patients and 106 normal subjects.	No	DPARSF	The main steps were as follows: (1) Excluding the first 10 time points in avoidance of the shimming effect of magnetic resonance machines and the effect of the subject's discomfort on the results. (2) Slicing to obtain the image data from the same timing. (3) Realigning to reduce the influence of head movements brought by breathing or heartbeat on the data during the scanning process. (4) Normali…	The Pearson correlation coefficients between any two brain regions were calculated to represent the functional connectivities. The brain regions were combined with the graph theory to construct a complex network, where 90 brain regions were treated as 90 nodes, and the functional connectivities were seen as the edges between the nodes. Based on the adjacency matrix of the network, the measures we…	Graph metrics	Yes (AAL)	90	-	Whole brain	A threshold was set for the network to remove the edges with low correlation. Based on the results of many experiments, the threshold was set as 0.25. The GERSVMC also performs a selection of features by retaining the most discriminative features through genetic evolution.	All examples were divided into the training examples and test examples according to a proportion of 7:3. 146 examples were obtained as the training set and 63 examples were obtained as the test set. 60 examples were randomly selected from all training examples and 65 dimensional features from 4275 graph metrics. The extracted dataset was used to build the original ensemble of SVMs. The correspond…	The features were inputted a GERSVMC model to classify different groups. As the classification result of each base classifier has the same voting power, the majority principle is used to determine the final integrated result.	SVM	The study reported only accuracy.	209	GERSVMC	96.8	-	-	No	The number of base classifiers was changed and the experiment was repeated several times to find out the GERSVMC with the best classification performance. Also, experiments were conducted to find out the optimal feature set.	Experiments were carried out with random forest (RF), RSVMC and GERSVMC.	The inferior frontal gyrus (IFG) (opercular and triangular part), supra marginal gyrus (SMG), fusiform gyrus (FFG) and hippocampus played important roles in distinguishing between ASD patients and HC.	Inferior frontal gyrus (IFG) (opercular and triangular part), supra marginal gyrus (SMG), fusiform gyrus (FFG) and hippocampus.	-	No	-
El-Gazzar et al. (2019) - hybrid	2019	To introduce an end-to-end algorithm capable of extracting spatiotemporal features from the full 4-D data using 3-D CNNs and 3-D Convolutional LSTMs.	ABIDE I	rs-fMRI	No	184 | 110 | 1100	-	-	-	-	-	The publicly available ABIDE dataset was used. For single sites experiments, the NYU and UM sites from ABIDE-I were used. Those provided the highest number of balanced (ASD/typically developing (TD)) subjects with 184 and 110 subjects respectively. For the multi-site experiment ABIDE-I was used with 19 sites and 1100 subjects.	No	-	The data was preprocessed with the Configurable Pipeline for the Analysis of Connectomes (C-PAC) and the fMRI volumes were downsampled to 4mm in MNI.	See "feature selection"	Spatio-temporal features (CNN, C-LSTM)	No	-	-	Whole brain	Feature extraction/selection: An end-to-end pipeline that enables efficient training of RNNs in high dimensional environments was designed. The pipeline consisted of three components: 3D CNN for Spatial Feature Learning - the 3D CNN component was used to reduce the spatial dimension of the original volume for efficient training of the recurrent layers and to extract lower level spatial feature ma…	To speed up training and to increase the diversity of samples seen by the model, a random contiguous sub-sequence of 20 time points were selected for each instance (resampling every epoch). For validation and testing, the full time-series per subject were used by feeding subsequent crops to the model and average the predictions over all crops. During training, the performance was evaluated on the…	The classification was performed through the proposed 3DCNN C-LSTM.	ANN	The study reported mean F1-score and accuracy.	1100	Proposed architecture (3DCNN_C-LSTM), multi-site.	58 (0,03)	-	-	No	Performed single site and multi-site experiments.	The study compared the proposed architecture with AE_MLP (uses correlation matrices of the extracted time-courses from the Craddock atlas to pre-train a stacked fully-connected auto encoder and fine tune it for classification), SVM (uses the same input features as AE_MLP to train a support vector machine with an rbf kernel), 1DConv (uses extracted time courses from the Harvard Oxford atlas as inp…	-	-	-	No	-
Spera et al. (2019) - Evaluation	2019	To explore the FC of subjects with ASD, exploiting the potential of machine-learning approaches to highlight subtle differences between the FC profile of subjects with ASD and controls.	ABIDE I - preprocessed	rs-fMRI	No	190	Yes (only males)	(6.5 - 13) Mean age was presented per site and subject group	Yes (6.5 - 13)	(69 - 142) Mean FIQ was presented per site and subject group	Yes (above 69)	A sample of subjects with ASD and controls was selected within the publicly-available data sample collected within the Autism Brain Imaging Data Exchange (ABIDE I - preprocessed) initiative. The main selection of subjects was carried out on participants’ age: specifically, analysis was focused on children in the age range of 6.5 to 13 years to reduce the impact of developmental changes during pub…	Yes (C-PAC)	-	The preprocessed data available on the ABIDE preprocessed homepage with the Configurable Pipeline for the Analysis of Connectomes (CPAC) was used. That included slicetiming, motion correction, intensity normalization, nuisance signal removal (e.g. tissue signals, low-frequency drifts), and registrations. Band-pass filtering and global signal regression strategies were chosen as processing strateg…	For each atlas, the Pearson correlation was calculated between the time series of pairs of regions to obtain a NxN correlation matrix for each subject, where N indicates the number of regions of the selected atlas. The correlation values were normalized according to Fisher transformation.	Pearson correlation (z-transformed)	Yes (HO, AAL, CC200, and Power template)	-	-	Cortical and subcortical regions, excluding the cerebellum.	Through the SVM.	In order to reduce the effect of site-specific sources of variability, a leave-site out cross-validation scheme was performed: each training set was composed by all the sites except one, that was left out for validation.	Supervised binary classification of ASD and TD classes was carried out with Support Vector Machines (SVM). A linear-kernel support vector machine (L-SVM) was chosen.	SVM	The classification performance was evaluated in terms of the area under the ROC curve (AUC). Sensitivity, specificity, and accuracy were also reported for some tests.	190	HO atlas, UM as validation set	77	79	75	Yes	The study conducted tests using different atlas (HO, AAL, CC, and Power template).	-	Stronger functional connectivity (FC) in ASD with respect to TD involved the angular gyrus with the precuneus in the right (R) hemisphere, and the R frontal operculum cortex with the pars opercularis of the left (L) inferior frontal gyrus. Weaker connections in ASD group with respect to TD were the intra-hemispheric R temporal fusiform cortex with the R hippocampus, and the L supramarginal gyrus …	-	Considerations and references related to the alteration of FC ascribed to age and sex impact on brain organization.	No	-
Dammu et al. (2019) - Employing	2019	To propose a new approach that leverages brain dynamics in the classification of autistic and neurotypical subjects using rs-fMRI data.	ABIDE I - preprocessed	rs-fMRI	No	869	No	Mean age was presented per site and subject group	No	-	No	The ABIDE I - preprocessed dataset was used. To sufficiently account for the temporal properties of brain connectivity, data from sites that had scan duration less than five minutes were not considered. This step resulted in the exclusion of four sites (Caltech, OHSU, Pitt & Trinity) leaving 14 different imaging sites and 869 participants (423 ASD, 446 TD).	Yes (C-PAC)	-	-	A linear interpolation was used on data from sites that had TR values other than 2s bringing all of the data to a uniform TR setting (TR=2 s). For every subject, frames corresponding to the first 308s (approximately 5 min) were selected and adjusted to 2s TR, if required. This resulted in 154 frames for each subject. A sliding window of size 22 frames was slid in steps of 1 frame, resulting in 13…	Dynamic FC (resampled, sliding window correlations, group clustering)	Yes (AAL)	116	-	Whole brain	Through the classifiers.	The tests were performed using 10-fold CV.	The classifier was trained on the dynamic temporal properties generated by the clustering approach. Machine learning classification methods, namely Support Vector Machines (SVM), Random Forests (RF), Extreme Gradient Boosting (XGB) and Deep Neural Networks (DNN), were trained on both dynamic and static features.	M	The study reported accuracy, sensitivity, specificity, F1 score, and AUC.	869	XGB using dynamic features.	73.6	75	72	Yes	The classifiers were trained on both dynamic and static features.	The classifiers tested were SVM, RF, XGB, and DNN.	-	-	-	No	-
Kazeminejad et al. (2019) - Topological	2019	To introduce a new biomarker extraction pipeline for ASD that relies on the use of graph theoretical metrics of fMRI-based functional connectivity to inform a support vector machine (SVM).	ABIDE I - preprocessed	rs-fMRI	No	816 (separated into 5 age ranges)	-	Mean age was presented per site and subject group, but the dataset was split into 5 age ranges (5 - 10; 10 - 15; 15 - 20; 20 - 30; 30 - 65)	Yes (5 - 10; 10 - 15; 15 - 20; 20 - 30; 30 - 65)	-	-	The ABIDE I – preprocessed was used. Any subject that had a consistently 0 time-series was omitted from the dataset. To minimize the effects of age on the results, the dataset was split into 5 age ranges with 5-year increments for the first three step and a 10 year and unlimited increment for the final two. This was done in order to ensure that no age range will have a very small number of subjec…	Yes (C-PAC)	-	The preprocessing included the following steps. AFNI was used for removing the skull from the images. The brain was segmented into three tissues using FSL. The images were then normalized to the MNI 152 stereotactic space using ANTs. Functional preprocessing included motion and slice-timing correction as well as the normalization of voxel intensity. Nuisance signal regression included 24 paramete…	The average voxel activity in each ROI was extracted as the time-series for that region. To extract the whole-brain functional connectivity network of each subject, each ROI was seen as a network node and a measure of connectivity was used to connect these nodes. Spearman’s rank correlation coefficient, the percentage-bend correlation and partial correlation were used as the correlation based mea…	Graph metrics	Yes (AAL)	116	-	Whole brain	Features were selected using a sequential forward floating algorithm. This was done over 10 successive iterations. In the first iteration, all features in the feature space were individually used for classification and the best performing feature was added to a feature subset while being removed from the feature space. In each consecutive iteration, individual components of the feature space were…	All classification metrics were acquired using a 10-fold stratified cross validation test with the data folds being the same for all algorithms. The risk of overfitting was minimized by using three limiting approaches. First, the simplest kernel (linear) was used for the SVM. Second, only 10 features were used to learn to classify between 104 subjects. Finally, using 10-fold cross validation ensu…	A Gaussian kernel SVM was used for classification.	SVM	The study reported accuracy, sensitivity and specificity.	341	10 - 15 years using the concatenation pipeline	69	55	80	Yes	To extract the whole-brain functional connectivity network of each subject, each ROI was seen as a network node and a measure of connectivity was used to connect these nodes. Spearman’s rank correlation coefficient, the percentage-bend correlation and partial correlation were tested as the correlation based measures of connectivity. Sparse Inverse Covariance Estimation (SICE) and mutual informati…	-	-	-	-	No	-
Lanka et al. (2019) - Supervised	2019	The first goal was to understand the generalizability of machine learning classifiers in the presence of disorder/disease and population heterogeneity, variability in disorder/disease across age, and variations in data caused by multisite acquisitions. The second goal was to understand how overfitting can occur in the context of machine learning applied to neuroimaging-based diagnostic classifica…	ABIDE	rs-fMRI	No	988	No	-	No	-	No	Resting state fMRI data from 988 individuals from the autism brain imaging data exchange (ABIDE) database were used for the study. The imaging data were acquired from 15 different acquisition sites and consisted of 556 healthy controls, 339 subjects diagnosed with autism, and 93 with Asperger’s syndrome.	No	DPARSF	The preprocessing pipeline consisted of removal of first five volumes, slice timing correction, volume realignment to account for head motion, co-registration of the T1-weighed anatomical image to the mean functional image, nuisance variable regression which included linear detrending, mean global signal, white matter and cerebrospinal fluid signals and 6 motion parameters. After nuisance variabl…	After extracting the timeseries, functional connectivity (FC) between the 200 regions was calculated as the Pearson’s correlation coefficient between all region pairs giving a total of 19,900 FC values. These were then used as features for the classification procedure.	Pearson correlation	Yes (CC200)	200	-	Whole brain	A two-sample t-test/ANOVA was used as filter method and the features whose means were significantly different between the groups (p < 0.05, FDR corrected) were selected, after controlling for confounding factors such race, gender, and education for the age unmatched splits. However, for the age-matched splits, age was also controlled for along with race, gender, and education. When selecting sign…	In order to test the generalizability of the classifier models, all imaging data were split into two components. Approximately, 80% of the data was used for training/validation, and the remaining 20% was used as a hold-out test data set. The training/validation datasets were split even further for cross-validation in order to estimate the classifier models. However, the hold-out test datasets wer…	18 different machine learning classifiers were tested ((i) Probabilistic/Bayesian methods: Gaussian naïve Bayes (GNB), linear discriminant analysis (LDA), quadratic discriminant Analysis (QDA), sparse logistic regression (SLR), ridge logistic regression (RLR), (ii) Kernel methods: linear and radial basis function (RBF)-kernel support vector machines (SVM), relevance vector machine (RVM), (iii) Ar…	M	For all the classification scenarios, the study reported: (i) The CV accuracy and its standard deviation (in parenthesis), (ii) CV class accuracies of the individual groups, (iii) the balanced CV accuracy obtained by the mean of individual CV class accuracies, (iv) hold-out test accuracy by voting (unbalanced hold-out test accuracy), (v) mean hold-out test accuracy, which is obtained by using mea…	988	Hold-out test data from different imaging sites, linear SVM	65.8	78.9	54.7	Yes	Both binary and multiclass classification were performed with each of the three splits. Four disorders were investigated: Autism spectrum disorder (N = 988), Attention deficit hyperactivity disorder (N = 930), Post-traumatic stress disorder (N = 87) and Alzheimer’s disease (N = 132).	18 different machine learning classifiers were tested ((i) Probabilistic/Bayesian methods: Gaussian naïve Bayes (GNB), linear discriminant analysis (LDA), quadratic discriminant Analysis (QDA), sparse logistic regression (SLR), ridge logistic regression (RLR), (ii) Kernel methods: linear and radial basis function (RBF)-kernel support vector machines (SVM), relevance vector machine (RVM), (iii) Ar…	Were presented through figures and tables.	-	Very complete article with many interesting considerations. The findings demonstrate that cross-validation accuracy can provide overoptimistic estimates of classifier performances in homogeneous datasets.	Yes - https://github.com/pradlanka/malini.	-
Dekhil et al. (2019) - personalized	2019	To implement a computer-aided diagnosis system that utilizes structural MRI (sMRI) and resting-state functional MRI (fMRI) to demonstrate that both anatomical abnormalities and functional connectivity abnormalities have high prediction ability of autism.	NDAR	rs-fMRI (sMRI was also used in separated tests)	No	185	No	Mean age was presented per gender and subject group.	-	-	-	Both fMRI and sMRI data were obtained from the National Database of Autism Research (NDAR). The data for both experiments were obtained from a single study (NDAR study ID 2021). The total number of subjects used was 185 subjects. The selected data were collected at George Washington University. All the selected subjects had both high-resolution T1-weighted structural images and RfMRI images (7 su…	No	FSL	rsfMRI: The preprocessing was applied using the FSL-5.0 nuero-imaging toolbox. The steps applied were as follows. Slice timing correction: In an interleaved order, to correct for the effect of acquiring 2D slices at different time shifts. Motion correction: To correct for unintended subject motion in the scanner. Normalization to MNI-152 space: The normalization is applied using two-step reregist…	rsfMRI: The subject 4-D volume was masked with each of the DK atlas areas to calculate the mean time course of this area. The Pearson correlation coefficient was used to calculate the functional connectivity between each pair of areas in the atlas. sMRI: Each hemisphere was parcellated into 34 cortical labels according to the Desikan–Killiany (DK) atlas. Eight features were calculated for each of…	Pearson correlation	Yes (DK)	68	-	Whole brain	With the feature matrices, one for each modality, a local classifier was applied for each element in each of the two matrices. Both the accuracy and the output probability of each feature to be belonging to the autism class were recorded. The local classifiers used for both sMRI and fMRI were KNN classifiers with number of neighbors = 7. After finishing the local classification phase, the feature…	Four-fold cross-validation was used.	The classification was performed using a random forest (RF) classifier.	RF	The study reported accuracy, sensitivity, specificity, and AUC.	178	Results using only rs-fMRI data.	74	72	75	No (7 subjects out of the 185 had corrupted rs-fMRI imaging files, so they were included in the sMRI analysis and excluded from fMRI analysis and from sMRI–fMRI modalities fusion, but the study did not informed from which group these subjects were)	A correlation analysis was performed between the difference in feature values among all subjects having ADOS report and the ADOS overall score. Results were presented using only sMRI, only rs-fMRI, and using both.	: The study performed a comparison between random forest, SVM, naive Bayes, and neural network results for the global fusion.	Were presented through tables and figures.	-	-	No	-
Ren et al. (2019) - Exploring	2019	To propose a novel data-driven method to identify whole-brain network nodes based on group-wise sparse representation (gSR) algorithm.	ABIDE	rs-fMRI	No	60	-	11.89 ± 3.66 / 11.34 ± 2.66	-	-	-	The study used the NYU dataset from the ABIDE. 30 participants with autism (11.89 ± 3.66) and 30 healthy controls (11.34 ± 2.66) were included.	No	-	The preprocessing of rsfMRI data included skull removal, motion correction, slice time correction, spatial smoothing, detrend, and band-pass filtering (0.01 Hz–0.1 Hz). A common brain mask was generated to extract whole-brain fMRI signals of all subjects.	See "feature selection"	Sparse representation (group-wise, dictionary learning, Pearson correlation)	-	-	Based on the assumption that the components of each voxel’s fMRI signal are sparse and the neural integration of those components is linear, the whole-brain sparse representation framework holistically considers the whole-brain signals and can achieve a comprehensive collection of meaningful functional networks	Whole brain	Feature extraction/selection: The whole-brain fMRI signals of each subject were extracted and stacked into a 2D signal matrix in which each column was the fMRI signal for a voxel. The matrices for all the subjects were concatenated, resulting in a big matrix. To establish the correspondence across subjects, a group-wise sparse representation method was adopted, and a dictionary matrix and a commo…	Due to the limited number of samples, a leave-one-out cross-validation (LOO-CV) strategy was adopted in classifier testing.	A support vector machine (SVM) classifier was used to test the performance of the biomarkers.	SVM	The study reported accuracy, sensitivity and specificity.	60	Proposed method (gSR)	91.67	90	93.33	Yes	The proposed method was compared with group-wise independent components analysis (gICA).	-	The study presented a table with the anatomical location of the brain regions that the proposed method found to be connectivity biomarkers.	-	-	No	-
Wang et al. (2019) - Identifying	2019	To propose a general unsupervised domain adaptation framework for multi-site ASD identification, called multi-site adaptation based on low-rank representation (maLRR), which is designed to handle the situations with no labeled data available at the target domain.	ABIDE I - preprocessed	rs-fMRI	No	468	No	Mean age was presented per site and subject group	No	-	-	The study used the ABIDE I – preprocessed database. Data from 5 different sites were used, each with more than 50 subjects, including NYU, Leuven, UCLA, UM and USM. Specifically, there were a total of 468 subjects, including 250 ASD patients and 218 NCs.	Yes (C-PAC)	-	The image pre-possessing steps of this pipeline involved slice-timing and motion correction, nuisance signal regression and temporal filtering. Afterward, the derived rs-fMRI were normalized to Montreal Neurological Institute (MNI) space via a non-linear registration algorithm.	For each subject, a resting-state functional connectivity matrix was generated, expressed by a 116 x 116 symmetrical matrix where each element in the matrix denotes the Pearson correlation coefficient between a pair of ROIs. For simplicity, the upper triangle and 116 diagonal elements were removed. The remaining triangles were converted into a 6670-dimensional feature vector for representing each…	Pearson correlation, Low-Rank Domain Adaptation	Yes (AAL)	116	-	Whole brain	By using the new representation source and target domains data, a k-nearest-neighbor (KNN) or a support vector machine (SVM) classifier was trained based on labeled source data to obtain the target data identification accuracy corresponding to different parameters. The parameter values corresponding to the highest accuracy were selected as the optimal low-rank representation model parameters.	A 5-fold cross-validation strategy was adopted to evaluate the performance of all methods. In brief, the subjects of each domain were randomly partitioned into 5 subsets (with each subset having a roughly equal size of subjects), and each time one subset was selected as the test data, while all other subjects in the remaining subsets were used as the training data. Note that, no testing data was …	The final prediction of the representation target data was identified through the well-trained KNN or SVM classifier.	M	To evaluate the classification performance, seven evaluation metrics including classification accuracy (ACC), sensitivity (SEN), specificity (SPE), balanced accuracy (BAC), positive predictive value (PPV), negative predictive value (NPV), and the area under the receiver operating characteristic (ROC) curve (AUC) were utilized.	468	Proposed method (maLRR) using SVM, UCLA as target site (best accuracy, results were presented per site)	75 (5,05)	64,29 (1,01)	85,71 (2,00)	Yes	The maLRR method was compared with: Baseline-1 (SVM based on the original data in multiple sites), Baseline-2 (KNN based on the original data in multiple sites), Low-rank representation (LRR), Robust domain adaptation via low-rank reconstruction (RDALR), Geodesic flow kernel (GFK), Transfer component analysis (TCA). The method was further compared with its simplified variant, called maLRR-1.	-	-	-	-	Yes - http://ibrain.nuaa.edu.cn/code/list.htm.	-
Zhang et al. (2019) - Comparison	2019	To apply deep learning techniques to evaluate neural networks in ASD under functional magnetic resonance imaging (fMRI) imaging. At the same time, to compare the accuracy of detection under the principle of structural magnetic resonance imaging (sMRI) imaging.	Own sample	rs-fMRI (and sMRI but separatelly)	No	2352	No	7 ± 3 / 7 ± 3 (4 - 10)	Yes (4 - 10)	83.87 ± 15.51 / 91.06 ± 12.40	Yes (above 70)	The team collaborated with two local Grade-A Tertiary Hospital to collect 1,102 sets of sMRI data and 2,352 sets of fMRI data. sMRI data included 530 children with autism and 572 normal children. fMRI data included 1,123 children with autism and 1,229 normal children. Normal children were recruited from local kindergartens. The criteria for entry were as follows: According to the Wechsler Intelli…	No	SPM8 and DPARSF	Specifically, the first five time points were removed to minimize non-equilibrium effects in the fMRI signal, and then slicetiming, realignment-based head movement correction, and spatial normalization (voxel size of 3×3×3 mm3) were performed. Demeaning or detrending was performed and head-motion parameters, white-matter signals, cerebrospinal-fluid signals and global signals were regressed out a…	See "feature selection"	3D CNN with ConvLSTM to extract features (20 consecutive time-points)	No	-	-	Whole brain	Feature extraction/selection: 3D convolution was first applied to spatial dimensions to the data at each time point. Images of 20 consecutive time points in the middle were selected as the input to the convolution layer. There were three reasons to do this: First, the middle data was stable enough. Second, when the number of time point increased to a certain scale, existing computing resource Was…	70% of fMRI data was randomly selected as the training set and the remaining 30% as the test set. The same was true for sMRI.	The classification was performed using the 3D CNN combined with ConvLSTM.	ANN	The study reported only accuracy.	2352	Proposed approach using rs-fMRI	92.21	-	-	No	The study conducted tests comparing the performance of the classifier using fMRI data and sMRI data.	-	-	-	The study have collected and established a database of sMRI and fMRI of early ASD.	No	-
Chen et al. (2019) - Convolutional	2019	To propose a novel convolutional neural network with an element-wise filter for classifying dynamic functional connectivity (DFC-CNN).	ABIDE I - preprocessed	rs-fMRI	No	920	No	-	No	-	No	The proposed model was evaluated on the ABIDE I – preprocessed dataset. A dataset of 440 autism patients (ASD) and 480 normal controls (NC) was obtained.	Yes	DPARSF	The preprocessing procedures included slice timing correction, motion correction, spatial normalization, smoothing, band-pass filtering, and registration.	See "feature selection"	Dynamic FC (sliding window correlations, high-level features of DFC)	Yes (AAL)	90	-	Whole brain	Feature extraction/selection: The study computed sliding window correlations on the raw fMRI time series to generate a sequence of correlation vectors representing the time-varying FC. These FC vectors were used to construct the DFC matrix. According to the structure of the DFC matrix, 1D-convolutional kernels were used to extract the high-level features of DFC. More specifically, the FC strength…	The study adopted five-fold CV.	The classification was performed through a novel CNN framework with an element-wise filter for classifying DFC (DFC-CNN).	ANN	The evaluation indexes adopted included accuracy, sensitivity, specificity, and precision.	920	Proposed approach (DFC-CNN)	68.8	62.73	74.38	Yes	-	The proposed DFC-CNN model was compared horizontally with several classical models: some popular traditional machine learning models, including RF, LR and SVM, as well as some state-of-the-art deep learning models, including DAE, BrainNetCNN and CNN-EW.	The functional connectivities between Precental Gyrus, Superior Frontal Gyrus, Middle Frontal Gyrus, and Calcarine Fissure and surrounding cortex were mainly different between ASD and NC.	-	-	No	-
Li et al. (2019) - Deep	2019	To propose a new deep forest framework with cross-shaped window scanning mechanism (DF-CWSM) to extract topological features for the classification of brain networks.	ABIDE I - preprocessed	rs-fMRI	No	1112	No	-	No	-	No	The study used data from the ABIDE I – preprocessed dataset. There were 1112 subjects in the experiment, including 539 individuals suffering from ASD and 573 typical controls.	Yes	DPARSF	-	See "feature selection"	Topological Features (Pearson correlation, cross-shaped window scanning mechanism)	Yes (AAL)	90	-	Whole brain	Feature extraction/selection: The mean time-series were extracted from each ROI and the Pearson correlations between each pair of ROIs were computed to generate the functional connectivity network for each subject. The proposed deep forest classification framework, DF-CWSM, mainly consisted of the multi-level topological feature extraction and the cascade forests classification. The multi-level t…	The study did not make clear the approach adopted to evaluate the performance of the proposed DF-CWSM.	The classification was performed through the proposed deep forest classification framework (DF-CWSM) by integrating the results of the last level of cascade forests.	RF	The study reported accuracy, precision, recall, and f1-score.	1112	Proposed approach (DF-CWSM)	66,05 (0,14)	68.48	63.18	No (the study did not make clear the approach adopted to evaluate the performance of the proposed DF-CWSM regarding trainning and testing sets)	-	The DF-CWSM was compared with traditional ML methods (SVM, Lasso and random forest) and DNNs (FC5Net and BrainNetCNN).	There were 8 abnormal ROIs located in some brain regions within the DMN, which were right inferior temporal gyrus (ITG), left parahippocampal gyrus (PHG), bilateral medial orbitofrontal cortex (ORBsupmed), left angular gyrus (ANG), left posterior cingulate gyrus (PCG), left precuneus (PCUN) and left anterior cingulate gyrus (ACG). In addition, 2 abnormal ROIs were located in some brain regions wi…	-	-	No	-
Ell Gazzar et al. (2019) - Simple	2019	To propose a very simple transformation of the rsfMRI images that captures all of the temporal dynamics of the signal but sub-samples its spatial extent, which can be used to train a 1-D convolutional network for classification.	ABIDE I + ABIDE II	rs-fMRI	No	2085 (the time series signals were tested at different number of time points thresholds the performance of the model was evaluated at each cut-off threshold (100 – N = 2009; 150 – N = 1430; 200 – N = 614; 250 – N = 270)	-	-	-	-	-	The study chose use a minimum scan duration to 100 time points, which led to an inclusion of 96% of the whole ABIDE I+II dataset (N=2085, N[ASD]=993), the vast majority of which (95%) with a minimum acquisition time of 4 minutes. ABIDE I+II dataset was collected from different sites at different scanning time and different TR. To ensure the consistency of the signals we cut-off the time series si…	No	FSL	The first part of the preprocessing pipeline for rsfMRI images was performed using FSL Feat and consisted of standard (1) motion correction using MCFLIRT, (2) slice timing correction - according to the acquisition parameters specified by the user - (3) spatial smoothing with full width at half maximum (FWHM) equal to 1.5 times the largest voxel size dimension, (4) highpass filtering using a Gauss…	In order to summarize a group of “meaningful” voxels together several anatomical and functionally derived atlases were utilized, which divided the brain in sets of voxels featuring relatively similar activity. The study used (i) the Automated Anatomical Labeling (AAL) atlas, (ii) the Schaefer-100 and Schaefer-400, (iii) the Harvard-Oxford probabilistic atlas, covering 48 cortical and 21 subcortic…	Mean time series	Yes (AAL, Schaefer-100, Schaefer-400, and HO)	-	-	Whole brain	Through the 1-D convolutional network.	The data was split into training (70%), validation (10%) and testing (20%), and the model was selected based upon the best validation loss. A 10-fold CV approach was used to train and test the classification using the different atlases at different number of time courses time points. A leave-one-site-out cross validation scheme was used to evaluate the classifier performance using the four atlase…	The classification was performed through the 1-D convolutional network.	ANN	The study reported accuracy, sensitivity, and specificity.	614	Proposed approach using the HO atlas at 200 timepoints, leave-site-out CV using ABIDEII-ETH1 as the test set (the results were presented per site)	81	77	83	Yes	To ensure the consistency of the signals we cut-off the time series signals at different number of time points thresholds and evaluate the performance of the model at each cut-off threshold for different atlas parcelations. Subjects with number of time points less than cut-off threshold were discarded. The study used (i) the Automated Anatomical Labeling (AAL) atlas, (ii) the Schaefer-100 and Sch…	-	-	-	-	No	-
Mostafa et al. (2019) - Diagnosis	2019	To propose the eigenvalues of the Laplacian matrix of a brain network as new features to diagnose ASD (classify ASD and TC subjects) more accurately.	ABIDE I	rs-fMRI	No	871	No	(6.5 - 64) Same as Abraham et al. (2017) - Deriving (Does not present it directly, but indicates which subjects from ABIDE were used.)	No	Same as Abraham et al. (2017) - Deriving (Does not present it directly, but indicates which subjects from ABIDE were used.)	No	The study used the ABIDE I dataset. To make the study consistent with existing studies [8], [27], [29], the same 871 samples from the ABIDE 1 dataset were used. Out of 871 subjects, 403 were ASD subjects while 468 were TC subjects.	No	AFNI and FSL	At first, the spikes in time series measurements caused by the sudden movements of subjects were removed using an AFNI function called 3dDespike. Then 3dAutomask and 3dSkull-Strip of AFNI were used to remove the skull to acquire only brain images from functional and structural MRI images, respectively. After that, the MCFLIRT function of FSL was used to correct motions in the functional volumes o…	With this parcellation scheme, a brain was divided into 264 ROIs, and each ROI was defined as a 5mm sphere centered at the MNI coordinate point of 264 regions. Using the FSL FLIRT they were then registered to the functional space. These 264 ROIs consisted of all the nodes of a brain network. To represent a brain network a 264 x 264 connectivity matrix was derived, where each row or column corresp…	Eigenvalues of the Laplacian matrix, graph metrics	Yes (parcellation scheme as proposed in [26])	264	-	Whole brain	The backward sequential feature selection algorithm was used. The MATLAB function “sequentialfs” was used to perform the backward sequential feature selection algorithm with LDA and the 10 fold cross-validation. During each iteration, the “sequentialfs” was used to create a feature subset by removing redundant features from the previously remained feature subset. Then, the 10-fold cross-validatio…	For machine learning algorithms, the 10-fold cross-validation was used. For NN the data was split into a training set (80%), a testing set (10%), and a validation set (10%). The training set and testing set were used to create the NN model and the validation set was used to measure the final accuracy.	The selected features were applied to several commonly used machine learning methods, which included LDA, logistic regression (LR), support vector machine (SVM), K-nearest neighbor (KNN) and neural network (NN), to classify ASD and TC subjects.	M	The study reported accuracy (ACC) and the area under the receiver operating characteristic (ROC) curve (AUC).	871	LDA for classification, T = 0.2 using all the subjects on the main dataset, 10-fold CV	77,7 (0,6)	-	-	No	To find the optimal thresholding value, experiments were conducted with different thresholding values T from 0 to 0.6, with the increment of 0.1. To emphasize the necessity of combining both the negative PCC values and positive PCC values, experiments were also conducted with edges with only positive PCC values and the edges with only negative PCC values. The study also conducted the experiments …	The selected features were applied to several commonly used machine learning methods, which included LDA, logistic regression (LR), support vector machine (SVM), K-nearest neighbor (KNN) and neural network (NN), to classify ASD and TC subjects.	-	-	-	No	-
Wang et al. (2019) - Identification	2019	To proposed a novel ML framework to distinguish autistic patients from normal controls.	ABIDE I - preprocessed	rs-fMRI	No	1054	No	-	No	-	No	The original fMRI and demographic data were collected from the ABIDE I - preprocessed. According to literature, the head movement had no significant effect on the classification accuracy of the autism. Therefore, only the subjects whose structural images were not covered completely after preprocessing were excluded. Thus, 501 ASD and 553 TC across 17 sites were involved in the study.	Yes (DPARSF)	-	Specifically, after a dropout of the first 4 volumes, slice timing correction, head-motion realigned and intensity normalized. Nuisance signals removal was performed to clean confounding variation due to physiological processes (heart beat and respiration), head motion, and low frequency scanner drifts. A band-pass filtering (0.01 - 0.1 Hz) was applied after nuisance variable regression. A transf…	Time courses were extracted from each of the 116 regions and averaged within each region. Pearson's correlation coefficients were computed between these average time courses. In order to make it more statistically significant, Fisher's z transformation was implemented. So, the Fisher's z-transformed correlation coefficients were represented in a 116x116 matrix (13,456 features), which was symmetr…	Pearson correlation (z-transformed)	Yes (AAL)	116	-	Whole brain	The SVM-RFE was applied to select the top 1000 features from the 6670 initial features in order to make the SAE learning high-level features well. In order to extract the high-level latent and complicated features of FC, a feature self-taught learning network was constructed, consisting of a stacked sparse auto-encoder (SSAE) with two hidden layers. The top 1000 features selected by the SVM-RFE w…	The dataset of 1054 samples (501 ASD, 553 TC) were randomly split with k equally sized subsets and fed into the proposed pattern recognition network. Tests were conducted using k = 5, 10, 20, and 30.	The outputs of the SSAE, used as features, were fed into the softmax classifier generalized by the logistic regression.	ANN	The study reported accuracy, sensitivity, specificity, PPV, and NPV.	1054	Proposed approach using 10-fold CV	93.17	91.21	94.93	Yes	The study performed tests using 5-, 10-, 20-, and 30-fold CV.	-	-	-	-	No	-
Sidhu (2019) - Locally	2019	To introduce a nonlinear dimensionality reduction (Locally Linear Embedding) to extract informative measures of the underlying neuronal activity from BOLD time-series.	ABIDE	rs-fMRI	No	40 | 30 | 82 | 60 | 72 | 100	-	(7.52 - 12.93) | (13..1 - 28.8) | (8.2 - 19.2) | (7 - 17.8) | (8.4 - 17.9) | (8.8 - 42.3)	No	-	-	The study only presented the selected sample through tables. Regarding ASD classification, the study used six sites from ABIDE (Stanford, with 40 subjects, UM2, with 30 subjects, UM1, with 82 subjects, Yale, with 60 subjects, UCLA1, with 72 subjects, and USM, with 100 subjects).	-	-	-	Locally Linear Embedding of BOLD time-series (into each voxel's respective tensor) was used to optimize feature selection. fMRI reconstruction takes the subject's fMRI as input and outputs a reconstructed fMRI that is more informative than the original. In other words, Locally Linear Embedding reduces a time-series to a smaller number of spatial modes of dimensionality these modes contain all the…	Locally Linear Embedding of BOLD time-series	-	-	-	Whole brain	Sequential Forward Selection (SFS) was used to feature selection. The feature selection step initially starts with an empty candidate set of time points and proceeds to select the time point with the highest discriminatory power. Then, time points that improve discrimination in conjunction with those already in the candidate set are added to this set in incremental fashion; this process is termin…	Each dataset was split such that the proportion of patients in the training partition was near-equal to the proportion of controls, and the holdout dataset contained at least 10 cohorts. The performance of the reconstruction methods were evaluated using a combination of Leave-One-Out Cross Validation (LOOCV) and holdout data classification performance. LOOCV Was used on the training data to find …	Fisher's Linear Discriminant (LDA) was used for classification.	LDA	The study reported accuracy, sensitivity, specificity, and precision.	30	Proposed approach (LLE) using UM2 dataset (holdout)	80	50	100	Yes	The discriminatory power of Locally Linear Embedding was compared to the original fMRI, both before and after applying Principal Component Analysis (PCA) for artefact reduction. This comparison was performed on eleven datasets containing cohorts with different mental disorders.	-	Where presented through figures.	-	-	No	-
Zhao et al. (2019) - Two	2019	To propose a two-stage deep learning framework for both temporal and spatial analysis of functional brain networks with an application on autism spectrum disorder (ASD) rsfMRI data.	ABIDE II	rs-fMRI	No	693	-	-	-	-	-	The study used data from the ABIDE II dataset. After manually checking data quality according to preprocessing (e.g. skull removal, registration to standard space) results, only 10 sites, consisting of 303 ASD patients and 390 control subjects were selected for the experiments.	No	FSL	Preprocessing for the resting state fMRI (rsfMRI) data were performed using the FSL software tools, including skull removal, motion correction, spatial smoothing, temporal pre-whitening, slice time correction, global drift removal, and linear registration to the Montreal Neurological Institute (MNI) standard brain template space, which were all implemented by the FSL FLIRT and FEAT commands.	See "feature selection"	Spatio-temporal features (CAE, dictionary learning, sparse coding, composite RSNs)	-	-	-	Whole brain	Feature extraction/selection: The proposed framework consisted of 2 stages. In the first stage, in order to minimize the noise presence from raw rsfMRI data, temporally, a convolutional autoencoder (CAE) was used to refine fMRI signals. This CAE was a structure dealing with 1D time series extracted at each voxel as inputs. A fully connected layer was built at the end of the encoder to learn the e…	The study randomly selected 80% from the dataset as training set to train the CNN classifier and the resting 20% as the testing set.	The classification was performed through the CNN.	ANN	Only accuracy was reported.	693	Proposed approach	65.3	-	-	No	To validate the effectiveness of the first stage of the framework, traditional schemes were performed by directly applying sparse representation on raw rsfMRI data to get the spatial maps for comparison. To validate the effectiveness of the second stage composite RSN output, after stage 1, a traditional overlap rate based RSN identification scheme was performed to get the individual RSNs.	-	The study found decreased connectivity on fusiform gyrus, default mode network (DMN), and auditory network.	-	-	No	-
Mellema et al. (2019) - Multiple	2019	To systematically compare the performance of classifiers using over 900 subjects from the IMPAC database, using the database’s derived anatomical and functional features to diagnose a subject as autistic or healthy.	IMPAC	rs-fMRI (and sMRI, separatelly and together)	No	915	No	-	-	-	-	The study used 915 subjects from the IMPAC dataset that received both sMRI and rs-fMRI and were identified by the IMPAC organizers as having satisfactory images. The IMPAC dataset included the clinical diagnosis (the classifier target) for which there were 418 ASD patients and 497 healthy control subjects. Structural MRI (sMRI) and resting state functional MRI (rs-fMRI) were acquired for each sub…	Yes	-	The article only cites that the data from the IMPAC database was already preprocessed.	rs-fMRI: the rs-fMRI was first parcellated into ROIs using seven different atlases including: atlases (1-3) The BASC Atlas, whose regions are defined by k-means clustering of stable coherent groups for k=64, 122, and 197 ROIs, atlas (4) the Craddock atlas, which defines 249 ROIs by coherence of local graph connectivity, atlas (5) the Harvard-Oxford Anatomical atlas, which defines 69 ROIs using an…	Connectivity matrix by projection into tangent space	Yes (for rs-fMRI data: three BASC atlases (k = 64, 122, 197), the Craddock atlas (249 ROIs), the HO anatomical atlas (69 ROIs), the MSDL atlas (39 ROIs), and the Power atlas (264 ROIs); for sMRI data: the Desikan-Killiany gyral atlas)	-	-	Whole brain	Through the classifiers.	Subjects were randomly partitioned with 80% assigned to a training set and 20% to a test set with the split having matching proportions of diagnosis (ASD/healthy) and gender (male/female). The test subjects were set aside and not used during training or model selection. The training set was further split into validation and training folds using a 3-fold stratified cross validation approach. To en…	Systematic testing of a broad array of 12 machine learning classifiers was conducted. This included 6 nonlinear shallow machine learning methods: a naïve Bayes classifier, a support vector machine with a Gaussian kernel, a random forest classifier, an extremely randomized trees classifier, adaptive boosting, and gradient boosting with decision tree base models; 3 linear shallow models: a support …	M	The study reported only the area under the ROC curve.	915	LSTM RNN using only rs-fMRI features and the BASC Atlas with 122 ROIs (AUC = 0.7760)	-	-	-	No	Each of the 12 models types was trained on 15 different feature sets (using only sMRI, only fMRI from the 7 atlases or both sMRI and fMRI).	Systematic testing of a broad array of 12 machine learning classifiers was conducted. This included 6 nonlinear shallow machine learning methods: a naïve Bayes classifier, a support vector machine with a Gaussian kernel, a random forest classifier, an extremely randomized trees classifier, adaptive boosting, and gradient boosting with decision tree base models; 3 linear shallow models: a support …	-	-	These results demonstrate that even when using features derived from imaging data, deep learning methods can provide additional predictive accuracy over classical methods. Overall, deep learning outperformed shallow learning, and the highest performing shallow linear methods outperformed the highest performing shallow nonlinear methods. Like the shallow methods, the deep learning methods performe…	No	-
Huang et al. (2019) - Sparse	2019	To propose a novel sparse low-rank constrained multi-templates data based method for ASD diagnosis, which performs feature selection and adaptive local structure learning simultaneously.	ABIDE	rs-fMRI	No	171 | 82	No	(6 - 40)	No	-	-	All the subjects were collected from the ABIDE database, and the rs-fMRI scans were downloaded from the New York University (NYU) Langone Medical Center and the University of Michigan: sample 1 (UM_1). Among them, NYU dataset contained 171 subjects (73 ASD and 98 normal control (NC)), while UM_1 dataset included 82 subjects (36 ASD and 46 NC), respectively. The experiment included male and female…	No	DPARSF	The preprocessing was performed using the Data Processing Assistant for Resting-State fMRI (DPARSF). Specifically, the first 10 obtained rs-fMRI volumes of each subject were discarded. Then, all rs-fMRI images were normalized to the MNI atlas space, and Nuisance variable regression was further conducted. Band-pass filtering was applied to rs-fMRI time series for each ROI.	FC networks were constructed from the different templates for each subject using sparse and low-rank constraints, taking modularity structure into the FC network. From this processing, multiple sets of FC matrix from different templates were get for each subject. After that, the upper triangles of the matrices were used according to symmetry. These measures were reshaped into the vectors for each…	FC networks using sparse and low-rank constraints (multi-template)	Yes (AAL (116ROIs), Dosenbach 160, and Craddock 200)	-	-	Whole brain	A sparse constraint was introduced for feature selection. Meanwhile, a similarity matrix was acquired via an adaptive process. By adding a rank constraint to the associated Laplace matrix, the similarity matrix had the exactly connected components.	A nested 10-fold cross-validation was adopted to evaluate the performances of the competitive methods. Aiming to obtain the optimal parameters of each method, a 5-fold inner loop was used. Moreover, to avoid the biased result caused by the fold selection, the processing was repeated five times and the average of the results were reported.	The selected relevant features were fed into a linear support vector machine (SVM) classifier for classification.	SVM	To quantitatively estimate the diagnosis performances, the metrics of accuracy (ACC), sensitivity (SEN), precision (PREC), youden index (You), F-scores (F1), and area under the receiver operating characteristic (ROC) curve (AUC) were used.	82	Proposed multi-template approach, UM1 dataset (the results were presented per site)	81.74	71.83	89.5	Yes	The study compared the proposed method with other methods, i.e., Least absolute shrinkage and selection operator method (LASSO), Laplacian score (LS), and unsupervised feature selection with structured graph optimization (SOGFS). The experiments were performed using single- and multi-template methods.	-	The study found the connections facilitating accurate ASD diagnosis across both hemispheres. Besides, the connections weights in left hemispheres were larger than in right hemispheres. Furthermore, the selected connections were involved multiple cortical regions and subcortical structures, such as the temporal lobes, calcarine sulcus and occipital lobes.	-	-	No	-
Anirudh et al. (2019) - Bootstrapping	2019	To propose a bootstrapped version of graph convolutional neural networks (G-CNNs) that utilizes an ensemble of weakly trained G-CNNs, and reduces the sensitivity of models on the choice of graph construction.	ABIDE I - preprocessed	rs-fMRI + phenotypic + acquisition site	Yes (sex)	872	No	-	No	-	-	The study used the ABIDE I – preprocessed database. The selection of the preprocessing pipeline resulted in a dataset with 872 subjects from 20 different sites.	Yes (C-PAC)	-	The C-PAC pipeline was used. The preprocessing included slice-timing correction, motion correction, and intensity normalization, depending on the pipeline used.	See "feature selection"	Population graphs (weighted by sex and site)	Yes (HO)	111	-	Whole brain	Feature extraction/selection: The resulting data per subject consisted of the mean time series obtained from the rs-fMRI for each Region of Interest. The population graph construction determined how two subjects were connected, so that context information could be shared between them. A combination of imaging features, gender and site information was used to the graph construction. First the sex-…	A 10-fold cross-validation strategy was used (the same as in Parisot et al. (2017) - Spectral).	The classification was performed through simple consensus strategies such as averaging the probabilities estimated by each of the G-CNNs for a test subject.	ANN	Only accuracy was reported.	872	Proposed ensemble G-CNN approach using the feature based graph	70.86	-	-	No	A variety of graphs were considered – (a) feature based graph, G0, weighted by sex and site (b) a noisy version of G0, with 30% of its edges dropped, and (c) a Naïve graph, where the adjacency matrix is identity; which is equivalent to using the imaging features alone.	The proposed method was compared with a linear SVM and a G-CNN.	-	-	-	No	-
Kazeminejad et al. (2019) - importance	2019	To examine how the choice of discarding or not the anti-correlations of functional connections in the brain affects the performance of a support vector machine (SVM) model for classifying autism spectrum disorder.	ABIDE I - preprocessed	rs-fMRI	No	817 (separated into 5 age ranges)	No	Mean age was presented per sex and subject group, but the dataset was split into 5 age ranges (5 - 10; 10 - 15; 15 - 20; 20 - 30; >30)	Yes (5 - 10; 10 - 15; 15 - 20; 20 - 30; >30)	-	-	The study used the dataset from the ABIDE I – preprocessed. Some of the downloaded time-series contained only zero values. These time-series were discarded from further analysis. The subjects were split into five age groups. The age range in each age group was initially kept at 5 however this resulted in some groups having very few subjects. The final split contained the following age groups: 5-1…	Yes (C-PAC)	-	The preprocessing included the following steps. The Analysis of Functional NeuroImages (AFNI) software was used for removing the skull from the images. The brain was segmented into three tissues using FMRIB Software Library (FSL). The images were then normalized to the MNI 152 stereotactic space using Advanced Normalization Tools (ANTs). Functional preprocessing included motion and slice-timing c…	See "feature selection"	Graph metrics	Yes (AAL)	-	-	Whole brain	Feature extraction/selection: The average voxel activity in each Region of Interest (ROI) of the AAL atlas was extracted as the time-series for that region. Some of the downloaded time-series contained only zero values. These time-series were discarded from further analysis. To construct the brain network, the time-series for each atlas ROI where correlated, using bend correlation, with the other…	The models were evaluated based on 10-fold Cross-Validation.	The classification was performed using an SVM with Gaussian kernel.	SVM	The study reported accuracy, sensitivity, specificity and F1 score.	341	Proposed approach using the anti-correlation pipeline and the group with 10 - 15 years.	76.3	79.6	72.4	Yes	The subjects were split and tested into five separated age groups. Three different pipelines were obtained and tested based on selecting only the positive values, only the negative values, or taking the absolute value of the correlation matrix.	-	-	-	The anti-correlation pipeline was able to use less features to obtain the best results. This suggests that there may be stronger indicators of ASD in the anti-correlation network than in the networks constructed using other pipelines.	No	-
Xing et al. (2018) - Convolutional	2018	To propose a new convolutional neural network with element-wise filters (CNN-EW) for brain networks.	ABIDE I - preprocessed	rs-fMRI	No	1096	No	-	No	-	No	The rs-fMRI dataset used in the paper was obtained from the ABIDE I - preprocessed. There were 16 preprocessed removed due to erroneous time-series. A total of N = 1096 functional connectomes remained, including 569 of typical controls and 527 of individuals with ASD.	Yes (DPARSF)	-	Each subject’s fMRI data was preprocessed by Data Processing Assistant for Resting-State fMRI (DPARSF) software with Slice timing correction, Motion realignment, Normalization, Smoothing, Nuisance Signal Removal, Band-pass filtering, and Registration.	See "feature selection"	Topological Features (Pearson correlation, edge-to-node layer with element-wise filters)	Yes (AAL)	90	-	Whole brain	Feature extraction/selection: The mean time-series were extracted from the 90 regions of interest (ROIs) in the cerebral cortex of AAL atlas. The Pearson correlation between each pair of ROIs was computed to produce a weighted adjacency matrix for each subject, namely the functional connectome. The essence of the connectome is a graph with a set of nodes representing brain regions and a weighted …	The ABIDE dataset was split using a 5-fold cross-validations based on a two-factor stratified sample. In a 5-fold cross-validation, the dataset with 1096 samples was divided into training set, validation set and testing set in a 3 : 1 : 1 ratio.	The classification was performed using the proposed convolutional neural network with elementwise filters (CNN-EW).	ANN	The study reported accuracy, sensitivity and specificity.	1096	Proposed approach (CNN-EW)	66,88 (0,42)	66.44	70.4	Yes	-	To test the performance of the proposed method, it was compared with several different models. E2Nnet and E2Nnet SMP are different configurations of BrainNetCNN. CNN-EW and CNN-EW SMP are different configurations of the proposed CNN-EW in the paper. FC5net is a fully connected network with 5 layers which have similar parameters with E2Nnet SMP and CNN-EW SMP. Traditional machine learning methods …	There were 9 abnormal ROIs located in some brain regions within the default mode network (DMN), such as the medial prefrontal cortex (mPFC), the posterior cingulate cortex (PCC), the parahippocampal cortex (PHC), bilateral cuneus, the left precuneus and bilateral inferior temporal. Besides, there was one abnormal ROI located in the right thalamus which is one of the brain regions in the salience …	-	-	No	-
Tejwani et al. (2017) - Autism	2017	To identify autism using machine learning techniques and resting-state brain imaging data, leveraging the temporal variability of the functional connections (FC) as the only information.	ABIDE I - preprocessed	rs-fMRI	No	293	-	-	-	-	-	The study used data from the ABIDE I - preprocessed with repetition time of 2s (sites NYU, SDSU, UM, USM). This resulted in a dataset of 147 subjects with ASD and 146 healthy controls.	Yes (C-PAC)	-	-	See "feature selection"	Node variability	Yes (CC200)	200	-	Whole brain	Feature extraction/selection: rs-fMRI time series were extracted using a 200-region parcellation CC200, subject-wise time-resolved connectivity matrices with windows lengths ranging from 10 to 20 volumes (20-40s) were estimated and node variability was calculated. Two different sets of features were defined while training the model using variability: (1) all 200 nodes and (2) nodes that showed va…	For intra-site, the evaluation of the model was tested using a 5-fold cross-validation scheme. Two scenarios were tested: (1) data from all sites were combined keeping their original proportion intact, and (2) subjects from each site was proportionately removed to create a more balanced subset. For inter-site, we employed a leave-one-out-site approach that involved training the classifier on all …	The models were trained using Naive Bayes, Random Forest, Support Vector Machines and Multilayer Perceptron algorithm.	M	To evaluate each classifier, accuracy, sensitivity, and specificity were estimated.	293	SVM trained using 5-fold cross-validation on the entire dataset using node variability as features	61.1	61.8	60	Yes	Two different sets of features were defined while training the model using variability: (1) all 200 nodes and (2) nodes that showed variability <0.9 in typical subjects and experienced a positive group-level difference across the three big sites (NYU, UM, and USM). The classifier was also trained using node strengths as the features, for which the node strength was defined as a sum of weights (co…	The models were trained using Naive Bayes, Random Forest, Support Vector Machines and Multilayer Perceptron algorithm.	All significant changes represented mostly increase in variability in the default and sensorimotor networks within the autistic brain.	-	-	No	-
Huang et al. (2018) - Enhancing	2018	To propose a novel multiple network based framework to enhance the representation of functional connectivity networks by fusing the common and complementary information conveyed in multiple networks.	ABIDE	rs-fMRI	No	92 | 63	No	11.1 ± 2.3/11.0 ± 2.3 (7 - 15) | 12.5 ± 2.1/12.8 ± 1.7 (8 - 15)	Yes (7 - 15)	106.8 ± 17.4/113.3 ± 14.1| 102.0 ± 13.5/105.7 ± 10.4	-	The R-fMRI data used in the study were obtained from the ABIDE database. To prevent the effects of multi-site data during comparison, the performance of the proposed method was evaluated using just the R-fMRI data acquired at New York University (NYU) Langone Medical Center, the dataset with the largest sample size. 45 ASD and 47 socio-demographic-matched TD children aged between 7 and 15 years o…	No	AFNI	The data were preprocessed using the Analysis of Functional NeuroImages (AFNI) software, including removing the first 10 R-fMRI volumes, spatial smoothing using Gaussian kernel with the full width at half maximum (FWHM) of 6 mm, signal detrending, band-pass filtering (0.005–0.1 Hz), regression of nuisance signals (ventricle, white matter, and global signals), and normalization to the Montreal Neu…	The brain was parcellated into 116 regions of interest (ROIs) according to the Automated Anatomical Labeling (AAL) atlas. The average fMRI time series was computed for each ROI. A group-constrained sparse regression model was adopted to infer the functional connectivity among brain regions. Four functional connectivity networks corresponding to the four adjacent values of regularization parameter…	Sparse regression model with group constraint, weighted clustering coefficients	Yes (AAL)	116	-	Whole brain	A two-stage feature selection strategy was designed to automatically select the most discriminative features. A threshold controlled statistical t-test was first adopted to select a preliminary set of features that was highly correlated to clinical status and then the SVM recursive feature elimination (SVM-RFE) algorithm was used to further select the most discriminative features from this prelim…	A leave-one-out cross-validation (LOOCV) was used to evaluate the performance of the proposed method. Specifically, feature selection and parameter optimization were solely implemented on the training set via the inner cross-validations to guarantee automatic operation of the whole process and also to avoid the positively biased performance evaluation. To validate the proposed method, a validatio…	A multi-kernel support vector machine (SVM) was adopted to linearly fuse the selected features from FCNs with different levels of sparsity for ASD diagnosis. The standard linear SVM model was trained using the mixed-kernel matrix of the training set, and then used to identify ASD on the mixed-kernel matrix of the left out testing sample.	SVM	The study presented performance metrics including the accuracy (ACC), sensitivity (SEN), specificity (SPE), positive predictive value (PPV), and negative predictive value (NPV).	155	Proposed multiple network based method on combined dataset (NYU + UCLA_1)	73.08	74.29	71.67	Yes	The performance of the proposed method was compared with both single network methods and other multiple network methods for identifying ASD children from typically developing (TD) children. The performance of the modified version of weighted clustering coefficient was also compared with that proposed by Onnela et al. (2005). The effects of brain parcellation scheme on the proposed method was exam…	-	There were a total of 23 discriminative ROIs selected from all four group-sparse networks. The discriminative ROIs that were common across all four networks were the middle frontal gyrus, middle occipital gyrus, olfactory cortex, insula, and three regions from the left cerebellum.	-	Very complete article with a lot of comparisons and considerations.	No	-
Bernas et al. (2018) - Wavelet	2018	To propose a novel MRI-based ASD biomarker by analyzing temporal brain dynamics in resting-state fMRI.	Own sample + ABIDE	rs-fMRI	No	24 | 30	No	15.5 ± 1.0/14.4 ± 1.3 | 13.7 ± 1.2/14.4 ± 1.6	Yes (adolescents)	116.7 ± 5.0/113.2 ± 7.8 | for the ABIDE dataset only VIQ and PIQ were presented	Yes (>80)	Two independent samples were used in the study. In the in- house sample, 15 adolescents with ASD and 18 age- and IQ- matched controls initially participated in the study. Due to signal distortions caused by their braces, 2 participants with ASD and 5 control individuals were excluded from data analysis. Further in the study, an adolescent with ASD was also excluded because of an inaccurate brain …	No	FEAT	The following preprocessing steps were applied using FEAT – a software from FMRIB Software Library: discarding the first 3 volumes allowing the magnetization to reach equilibrium; rigid-body motion correction; non-brain tissue removal; slice-timing correction; registration to the Montreal Neurological Institute (MNI) standard space (2 mm isotropic); spatial smoothing using a Gaussian kernel of 4.…	See "feature selection"	Dynamics metric (wavelet coherence maps, time of in-phase coherence, socio-executive networks)	No	-	The spatial resting-state networks (RSNs) maps were extracted using a group Independent Component Analysis (gICA) on resting-state fMRI preprocessed dataset, obtaining relevant socio-executive subject-specific RSNs and their associated time series.	Socio-executive networks	Feature extraction/selection: Using the selected RSN time series, wavelet coherence maps between pairs of brain networks were drawn. Using these maps, the dynamics metric was calculated: time of in-phase coherence. This metric describes in-phase and coherent patterns (synchronicity) between pairwise large-scale resting-state functional networks. The feature vectors in the study were the dynamics,…	In order to validate the classifiers, the leave-one-out cross-validation technique was used upon each of the samples (in-house and Leuven). This leads to a 24- and 30-folds LOOCV, for the in-house and Leuven data respectively. Finally, the classifiers were trained on the in-house dataset and tested on the Leuven data.	Linear Discriminant Analysis (LDA), and Support Vector Machine (SVM) were used. Two kernels for SVM classifiers were tested: a polynomial (Poly-SVM) and a Radial basis function (Rbf-SVM).	M	The classification quality was measured in terms of sensitivity, specificity, positive predictive value or precision (PPV), and negative predictive value (NPV).	54	In-house dataset for training with Leuven dataset for validation, Poly-SVM, 11s period, features based on VENT-FPL and VENT-FPR	80	100	66.7	Yes	All the classifiers were tested using the in-phase coherence features extracted at each of the sub-octaves. Two setups for the feature vector were constructed: using 4 features and 2 features.	Linear Discriminant Analysis (LDA), and Support Vector Machine (SVM with polynomial or RBF kernel) were used.	Considering socio-executive networks, group-wise differences were detected, especially in the coherence between VENT-FPR and VENT-FPL.	-	-	No	-
Bengs et al. (2019) - 4D	2019	To propose a 4D spatio-temporal deep learning approach for ASD classification jointly learning from spatial and temporal data.	ABIDE	rs-fMRI	No	184	-	-	-	-	-	The study used data from the ABIDE dataset. Specifically, a subset of 184 patients from the NYU collection site.	-	-	The sequences were preprocessed with the Connectome Computation System pipeline which included slice timing correction, motion realignment, intensity normalization and rigid registration to a template. Bandpass filtering (0.01 - 0.1 Hz) was employed and no global signal regression was performed.	See "feature selection"	Spatio-temporal features (convGRU, 3D CNN)	-	-	-	-	Feature extraction/selection: Each 4D fMRI image was spatially downsampled to reduce computationally effort such that each fMRI image had a size of 32x32x32x176 where the first three dimensions were spatial and the last dimension was temporal. The deep learning models received a 4D image as the input of size 32x32x32x15 as the input, cropped from the full 4D fMRI image (during training, sequences…	The dataset was split into a training, validation and test set with 134, 30 and 30 subjects, respectively. Validation and test sets contained an equal number of ASD and control subjects. During training, the performance was evaluated on the validation set every 5 epochs and the best model was used for the final evaluation on the test set.	The classification was performed using models with four different types of temporal processing (CNN3D-TC, CNN3D-MS, convGRU-CNN3D, and CNN4D).	ANN	The study reported the F1-score and accuracy for the experiments.	184	convGRU-CNN3D	67	-	-	No	Models with four different types of temporal processing were employed (CNN3D-TC, CNN3D-MS, convGRU-CNN3D, and CNN4D).	-	-	-	-	No	-
Eslami et al. (2019) - ASD-DiagNet	2019	To propose a framework called ASD-DiagNet for classifying subjects with ASD from healthy subjects by using only fMRI data.	ABIDE I - preprocessed	rs-fMRI	No	1035	No	The average age of the subjects was presented per site.	No	-	No	The study used data from the ABIDE I – preprocessed dataset. Specifically, rs-fMRI data of the same group of subjects which was used in Heinsfeld et al. (2018). This set consisted of 505 subjects with ASD and 530 healthy control from all the 17 sites.	Yes (C-PAC)	-	The data used in the experiments was preprocessed using the C-PAC pipeline. The preprocessing steps included slice time correction, motion correction, nuisance signal removal, low frequency drifts, and voxel intensity normalization.	See "feature selection"	Pearson correlation (largest and smallest values, data augmentation)	Yes (CC200)	200	-	Whole brain	Feature extraction/selection: The data were parcellated into 200 functionally homogeneous regions generated using spatially constrained spectral clustering algorithm (CC-200). Correlation matrices were computed using Pearson’s correlation and only the strictly upper triangle part of the correlation matrix was considered. Half of the correlations comprising 1/4 largest and 1/4 smallest values were…	Ten-fold CV was used for the tests with the whole dataset while five-fold CV was used when analyzing each site separately.	For the classification task, a single layer perceptron (SLP) was used, which used the bottleneck layer of the autoencoder as input and computed the probability of a sample belonging to the ASD patient class.	ANN	The study reported accuracy, sensitivity, specificity, and AUC.	1035	ASD-DiagNet (with data augmentation), 10-fold cross-validation on the whole dataset, CC200 atlas	70.3	68.3	72.2	Yes	The ASD-DiagNet model was evaluated in two phases by performing k-fold cross validation. In the first phase, the model was evaluated using the whole 1,035 subjects from all sites and in the second phase, the model was evaluated for each site separately. In each of these experiments, the effect of data augmentation was evaluated. The ASD-DiagNet and the other baseline methods were tested on two ot…	The performance of ASD-DiagNet was compared with three other baselines: SVM, random forest and the method proposed by Heinsfeld et al. (2018).	-	-	-	Yes - The implemented code is available as GPL license on GitHub portal of our lab (https://github.com/pcdslab/ASD-DiagNet).	-
*main result:
results from the proposed method were prioritized
results presenting sensitivity, specificity and enough information to conduct the meta-analysis (number of subjects on the test set, number of ASD and TD in that set) were prioritized
if the article presented results using only rs-fMRI (+ age, gender,...), those results were considered main results
results using a hold-out test, a inter-site (leave-one-site-out) approach or a train/validation/test procedure were prioritized - the exception were some articles that used RF for which the OOB error was used
tests done in a bigger number of individuals were prioritized
if the article presented results using different numbers of folds, 10-fold were prioritized (since it was the most common approach)
if the main result from an article was presented per site, the result with better accuracy were presented here but the results for each site were used in the meta-analysis
finally, the result with better accuracy were prioritized
In the column "Selected for meta-analysis," the green cells indicate the articles selected for the main analysis, the red cells indicate the articles excluded for not presenting sensitivity/specificity, and the orange cells indicate the articles excluded for other reasons.
Calculation of sensitivity and specificity for articles that presented recall and precision
Reference	Rec = Sens	Pre	ASD	TD	TP	FP	FN	TN	Spec
Yang et al. (2019) - Functional	70.89	71.53	505	530	358	142	147	388	0.732075
Song et al. (2019) - Characterizing	71.67	76.07	119	116	85	27	34	89	0.767241
[validation set]	74.28	73.16	97	117	72	26	25	91	0.777778
Li et al. (2019) - Deep	68.48	63.67	539	573	369	211	170	362	0.631763

## Sheet: Meta-analysis
DATA EXTRACTION TABLE (Samples used in the meta-analysis)
Reference	Objectives	Sample characteristics										Features	Atlas	Number of ROIs	Train/Test	Classification				Sample size (regarding the main result)	Risk of bias - index test (regarding the main result)	Results													Other tests	Comparison with other classifiers	-
		Database	Data type	Used phenotypic data? (which?)	Sample size	Sex restrictions? (which?)	Average age (ASD ± SD / TD ± SD (range))	Age restrictions? (which?)	Average FIQ (ASD ± SD / TD ± SD (range))	IQ restrictions? (which?)	Other restrictions					Classifier	Group	Subgroup	Report			Configuration (main result)	Accuracy [%] (SD)	Sensitivity [%]	Specificity [%]	Source of the test set	CV?	Test set size	ASD	TD	TP	FP	FN	TN			-
Abraham et al. (2017) - Deriving	To demonstrate the feasibility of inter-site classification of neuropsychiatric status, with an application to the Autism Brain Imaging Data Exchange (ABIDE) database, and to investigate pipelines that extract the most predictive biomarkers from the data.	ABIDE I - preprocessed	rs-fMRI	No	871	No	Does not present it directly, but indicates which subjects from ABIDE were used. (6 - 64)	No	Does not present it directly, but indicates which subjects from ABIDE were used.	-	Data were selected based on the results of quality visual inspection by three human experts who inspected for largely incomplete brain coverage, high movement peaks, ghosting and other scanner artifacts. The study also examined data subsets of different heterogeneity: 1) all participants, 2) largest sites (more than 30 subjects), 3) right handed males, 4) right handed males, 9-18 years, 5) right …	Ledoit-Wolf shrinkage estimator, tangent embedding parameterization of the covariance matrix.	Multi	84	10-fold cross-validation was used by training it exclusively on training data (including atlas estimation) and predicting on the testing set. Any hyper-parameter of the various methods used inside a pipeline was set internally in a nested cross-validation. Two validation approaches were used: - Inter-site prediction addresses the challenges associated with aggregate datasets by using whole sites …	The connectivity measures between all pairs of regions were used as features to train the classifiers. Different machine learning methods were explored: the L2-penalized support vector classification (SVC), the L1-penalized sparse SVC, and the ridge regression. Random forests and Gaussian naive Bayes were also investigated but produced low prediction performance. Logistic regression gave results …	M	-	The study report the average accuracy, specificity, and sensitivity for top performing pipelines. Also, a learning curve – that measures the impact of the number of training samples on the performance of a predictive model – and the impact of pipeline choices on prediction accuracy.	871	Low (site-out)	The best predicting pipeline was MSDL, tangent space embedding and l2-regularized classifiers (SVC-l2 and ridge classifier) - we show the results for all participants with the inter-site approach (This scenario closely simulates the real world clinical challenge of not being able to sample data from every possible site, but results of intra-site prediction have smaller standard error, confirming …	66.8	61	72.3	ABIDE I - preprocessed (Data were selected based on the results of quality visual inspection by three human experts who inspected for largely incomplete brain coverage, high movement peaks, ghosting and other scanner artifacts - indicated which subjects from ABIDE were used, but they were from all the sites on ABIDE)	Yes (10-fold inter-site)	871	403	468	246	130	157	338	Comparisons were preformed between ABIDE subsamples (all participants (871 subjects), largest sites (736 subjects), right handed males (639 subjects), right handed males, 9-18 years (420 subjects), right handed males, 9-18 yo, 3 sites (226 subjects)), region definition, matrix estimation, and cross-validation scheme (intra-site/inter-site).	Different machine learning methods were explored: the L2-penalized support vector classification (SVC), the L1-penalized sparse SVC, and the ridge regression. Random forests and Gaussian naive Bayes were also investigated but produced low prediction performance. Logistic regression gave results similar to SVC.	-
Aghdam et al. (2018) - Combination	To propose a method that can improve the diagnostic classification of ASD from TC individuals by utilizing a combination of data types and one of the most powerful deep learning algorithms (DBN).	ABIDE I + ABIDE II	rs-fMRI and sMRI (but there were results using only rs-fMRI)	No	185	-	(5 - 10)	Yes (5 - 10)	-	-	Sites acquiring between 160 and 180 time points were selected.	Average mean time series of each ROI	AAL_116	116	The classification results were calculated based on 10-fold cross-validation.	DBN was used to perform a binary classification (ASD vs. TC) using fusion of rs-fMRI and sMRI data.	ANN	DBN (multiple stacked RBMs)	To evaluate the given diagnostic system, accuracy, sensitivity, specificity, and F1 score were calculated.	185	Unclear	DBN of depth 3 using only rs-fMRI data	60.56	63.06	55.97	ABIDE I (NYU/STANFORD/SDSU) + ABIDE II (EMC1/SDSU1/NYU1/NYU2)	Yes (10-fold)	185	116	69	73	30	43	39	DBNs of depth 2 and 3 were compared using the six data types (three single, two pairwise, one three-way).	-	-
Aghdam et al. (2019) - Diagnosis	To present the intelligent model to diagnose ASD in young children based on resting-state functional magnetic resonance imaging (rs-fMRI) data using convolutional neural networks (CNNs).	ABIDE I + ABIDE II	rs-fMRI	No	459	No	(5 - 10)	Yes (5 - 10)	-	-	Samples ranging in age from 5 to 10 years from global Autism Brain Imaging Data Exchange I and II (ABIDE I and ABIDE II) datasets were used in this research. Based on this criterion, the number of individuals selected from ABIDE I and ABIDE II datasets is equal to 116 (typical control (TC) = 62 and ASD = 54) and 343 (TC = 187 and ASD = 156), respectively.	Dimension Reduction (transfer learning)	No	-	The large datasets generated were used for pretraining of the proposed CNNs. Using the pretrained CNNs, by freezing the weights of the initial layers and replacing the fully connected layer, only the fully connected and classifier layers of these networks were fine-tuned by these small datasets (datasets transformed to the frequency domain in the Dimension reduction). The results were presented b…	In order to achieve acceptable results, the results of several networks can be combined. In this paper, the results of multiple networks were fused using both dynamic (mixture of experts - the CNN was used as experts and a gating network) and static (simple Bayes) combining classifiers methods, in order to classify autistic and non-autistic people based on rs-fMRI data around three coordinate axe…	ANN	CNN	The study reported accuracy, sensitivity and specificity.	459	Unclear	Proposed method (combination of three MCNNEs) using Adam optimization technique	70.45	67.9	74.21	ABIDE I (Pitt/Olin/OHSU/SDSU/USM/KKI/NYU/Stanford/UCLA) + ABIDE II (EMC/GU/IP/KKI/NYU1/NYU2/OHSU/SDSU/TCD/UCLA/USM)	Yes (10-fold)	459	210	249	143	64	67	185	-	The results of combination of three MCNNEs with the results of both each MCNNEs and combination of three simple CNNs were compared.	-
Bernas et al. (2018) - Wavelet	To propose a novel MRI-based ASD biomarker by analyzing temporal brain dynamics in resting-state fMRI.	Own sample + ABIDE	rs-fMRI	No	24 | 30	No	15.5 ± 1.0/14.4 ± 1.3 | 13.7 ± 1.2/14.4 ± 1.6	Yes (adolescents)	116.7 ± 5.0/113.2 ± 7.8 | for the ABIDE dataset only VIQ and PIQ were presented	Yes (>80)	Two independent samples were used in the study. In the in- house sample, 15 adolescents with ASD and 18 age- and IQ- matched controls initially participated in the study. Due to signal distortions caused by their braces, 2 participants with ASD and 5 control individuals were excluded from data analysis. Further in the study, an adolescent with ASD was also excluded because of an inaccurate brain …	Dynamics metric (wavelet coherence maps, time of in-phase coherence, socio-executive networks)	No	-	In order to validate the classifiers, the leave-one-out cross-validation technique was used upon each of the samples (in-house and Leuven). This leads to a 24- and 30-folds LOOCV, for the in-house and Leuven data respectively. Finally, the classifiers were trained on the in-house dataset and tested on the Leuven data.	Linear Discriminant Analysis (LDA), and Support Vector Machine (SVM) were used. Two kernels for SVM classifiers were tested: a polynomial (Poly-SVM) and a Radial basis function (Rbf-SVM).	M	Poly	The classification quality was measured in terms of sensitivity, specificity, positive predictive value or precision (PPV), and negative predictive value (NPV).	54	High	In-house dataset for training with Leuven dataset for validation, Poly-SVM, 11s period, features based on VENT-FPL and VENT-FPR	80	100	66.7	ABIDE (Leuven)	No (hold-out from Leuven)	30	12	18	12	6	0	12	All the classifiers were tested using the in-phase coherence features extracted at each of the sub-octaves. Two setups for the feature vector were constructed: using 4 features and 2 features.	Linear Discriminant Analysis (LDA), and Support Vector Machine (SVM with polynomial or RBF kernel) were used.	-
Brahim et al. (2019) - Classification	To evaluate the application of Graph signal processing (GSP) for the analysis of neuroimaging data and propose a GSP-based approach for the classification of autism spectrum disorder (ASD).	ABIDE I - preprocessed	rs-fMRI (and one DWI image of a healthy subject from the Human Connectome Project (HCP) dataset )	No	172	-	-	-	-	-	The data used in the study were collected from the biggest site of ABIDE datasets, i.e, NYU Langone Medical Center. The selection of the data was based on the results of quality visual inspection by three experienced clinicians who inspected for largely incomplete brain coverage, high movement peaks, ghosting and other scanner artifacts. This yielded 172 subjects out of the initial 175, consistin…	Graph Fourier Transform of fMRI Temporal Signals Projected on Structural Connectome	Glasser	360	A k-fold cross-validation strategy was used with k =10. In this setting, the data is randomly partitioned into k equal sized subsamples. For each fold, this process excludes data from one subsample from the training process, and uses that subsample as the test set to evaluate the model. The cross-validation process is then repeated k times, with each of the k subsamples used exactly once as the v…	A support vector machine (SVM) with linear kernel was used to classify the resulting features.	SVM	Linear	The study reported accuracy (Acc), sensitivity (Sen) and specificity (Spe).	172	High	Proposed method (STD+GSP)	70.3	67.68	75.67	ABIDE I - preprocessed (NYU)	Yes (10-fold)	172	74	98	50	24	24	74	For comparison purposes with the state of the art, they also extracted connectivity features via the covariance estimation of the tangent matrix, and used the lower triangular part of the resulting functional connectivity (FC) matrix. A total of ten feature vectors, denoted by STD, STD+GSP, Var, Var+GSP, Mean, Mean+GSP, FC, EC, NS and CC, were tested.	-	-
Chen et al. (2015) - Diagnostic	To implement several multivariate learning methods to classify ASD and TD individuals using intrinsic functional connectivities and highest quality datasets from ABIDE.	ABIDE	rs-fMRI	No	252	No	17.311 ± 6.00 / 17.116 ± 5.700 (6 - 36)	No (6 - 36)	The study presents the non-verbal IQ: 106.86 ± 17.0 / 106.28 ± 12.8 (37 - 155)	No	Any datasets exhibiting artifacts, signal dropout, suboptimal registration or standardization, or excessive motion were excluded. Sites acquiring fewer than 150 time points were further excluded.	Pearson correlation (z-transformed, group)	Power_reduced	220	In random forests, it is not necessary to perform cross-validation or a separate test set to obtain an unbiased estimate of the test set error because validation is intrinsic to RF. Out-of-bag (OOB) error is estimated internally, during the RF run. A external 20% validation set was also used to test the accuracy of the RF. For the other techniques, 200 subjects were used for training and 52 for v…	Three ML algorithms were implemented in the study to perform a binary classification (ASD vs. TD) using rs-fMRI data: (i) support vector machines (SVM) in combination with particle swarm optimization (PSO) for feature selection (PSO-SVM); (ii) support vector machines with recursive feature elimination (RFE-SVM) for feature ranking; and (iii) a nonparametric ensemble learning method called random …	M	-	The study reported accuracy, sensitivity and specificity.	252	Unclear	RF using the top 100 features, OOB error	90.8	89	93	ABIDE (NYU/UM_1/USM/SDSU/LEUVEN_1/LEUVEN_2/PITT/TRINITY/YALE/KKIN/OLIN/UM_2/CMU)	No (OOB)	252	126	126	112	9	14	117	The RF model was also tested using an external validation set and using only the 10 most informative features.	The three ML algorithms implemented (PSO-SVM, RFE-SVM, and RF) were compared against each other. The RF was also tested with and without feature selection.	-
Chen et al. (2016) - Multivariate	To explore whether FC-based biomarkers can be identified within specific frequency bands in adolescent subjects.	ABIDE	rs-fMRI	No	240	No	14.8 ± 1.67 / 14.6 ± 1.61 (12 - 18)	Yes (12 - 18)	Only reported PIQ (104.03 ± 15.62 / 107.57 ± 13.73)	-	112 adolescents with ASD and 128 TDs were selected from the ABIDE. Subjects whose ages were between 12 and 18 were included in the study. Subjects with serious image artifacts, head motion and images whose origin of coordinates were not located in the center of the brain were excluded and then sites with less than 30 subjects were excluded. Finally data were collected at six research sites (NYU L…	Pearson correlation (z-transformed)	DOS160_reduced	142	A leave-one-out validation (LOOCV) strategy was applied to evaluate the performance of the classifier. It should be noted that for each LOOCV trial, the F-scores of the features were calculated from the training set, without using the information of the test set. In order to get a more reliable accuracy, the classification process was repeated using a 10-fold cross validation. The leave-one-site-…	An SVM classifier with linear kernel was adopted for classification.	SVM	Linear	The study reported accuracy, sensitivity, specificity, and AUC. Also, a permutation method was used to test whether the classification accuracy was statistically significant.	240	High	LOOCV, entire dataset, top 60 ranked features, Slow-4 + Slow-5.	79.17	77.78	80.47	ABIDE (NYU/SDSU/LEUVEN/UM/USM/UCLA)	Yes (leave-one-out)	240	112	128	87	25	25	103	The leave-one-site-out cross validation and the 10-fold CV approachs were also tested. There were also tests using the Slow-4 and Slow-5 frequencies separately and using the entire low frequency bands. The classification process was repeated at the mean FD threshold of 0.8, 0.5 and 0.2 mm. The ASD subjects with highest mean FD value were excluded and a head motion well-matched dataset was constru…	-	-
Chen et al. (2019) - Convolutional	To propose a novel convolutional neural network with an element-wise filter for classifying dynamic functional connectivity (DFC-CNN).	ABIDE I - preprocessed	rs-fMRI	No	920	No	-	No	-	No	The proposed model was evaluated on the ABIDE I – preprocessed dataset. A dataset of 440 autism patients (ASD) and 480 normal controls (NC) was obtained.	Dynamic FC (sliding window correlations, high-level features of DFC)	AAL_90	90	The study adopted five-fold CV.	The classification was performed through a novel CNN framework with an element-wise filter for classifying DFC (DFC-CNN).	ANN	CNN	The evaluation indexes adopted included accuracy, sensitivity, specificity, and precision.	920	Unclear	Proposed approach (DFC-CNN)	68.8	62.73	74.38	ABIDE I - preprocessed	Yes (5-fold)	920	440	480	276	123	164	357	-	The proposed DFC-CNN model was compared horizontally with several classical models: some popular traditional machine learning models, including RF, LR and SVM, as well as some state-of-the-art deep learning models, including DAE, BrainNetCNN and CNN-EW.	-
Dammu et al. (2019) - Employing	To propose a new approach that leverages brain dynamics in the classification of autistic and neurotypical subjects using rs-fMRI data.	ABIDE I - preprocessed	rs-fMRI	No	869	No	Mean age was presented per site and subject group	No	-	No	The ABIDE I - preprocessed dataset was used. To sufficiently account for the temporal properties of brain connectivity, data from sites that had scan duration less than five minutes were not considered. This step resulted in the exclusion of four sites (Caltech, OHSU, Pitt & Trinity) leaving 14 different imaging sites and 869 participants (423 ASD, 446 TD).	Dynamic FC (resampled, sliding window correlations, group clustering)	AAL_116	116	The tests were performed using 10-fold CV.	The classifier was trained on the dynamic temporal properties generated by the clustering approach. Machine learning classification methods, namely Support Vector Machines (SVM), Random Forests (RF), Extreme Gradient Boosting (XGB) and Deep Neural Networks (DNN), were trained on both dynamic and static features.	M	-	The study reported accuracy, sensitivity, specificity, F1 score, and AUC.	869	Unclear	XGB using dynamic features.	73.6	75	72	ABIDE I - preprocessed (all sites except Caltech, OHSU, Pitt, and Trinity)	Yes (10-fold)	869	423	446	317	125	106	321	The classifiers were trained on both dynamic and static features.	The classifiers tested were SVM, RF, XGB, and DNN.	-
Dekhil et al. (2018) - Identifying	To propose a personalized computer aided diagnosis system for ASD that uses rs-fMRI data to build local classifiers, global classifier, and correlate the classification findings with ADOS behavioral reports.	NDAR	rs-fMRI	No	156	No	13.6 / 12.8	-	102 ± 21.2 / 111 ± 15.6	-	156 subjects obtained from National Database of Autism Research (NDAR) were used. The dataset was selected to be balanced (78 ASDs and 78 TDs).	Power spectral density (PSD)	No	34	Three cross-validation techniques were used, 4 folds, 10 folds and leave-one-subject-out.	A deep learning classiﬁcation system was used, which consisted of an autoencoder for dimensionality reduction followed by a neural network for classiﬁcation. The neural network used for classification was a single layer neural network with 10 hidden neurons. The global subject diagnosis was based on a winner-takes-all approach, where the components probabilities were used for voting and the winne…	ANN	Autoencoder + NN	The study reported accuracy, sensitivity, and specificity.	156	Unclear	Overall results using the three validation techniques after the components fusion	93	91	94	NDAR (The used data were obtained from a single study done at GeorgeWashington University)	Yes (three combined)	156	78	78	71	5	7	73	Also presented the results separated per component and validation technique.	-	-
Dekhil et al. (2018) - Using	The study had two main objectives: (i) design and implement an accurate machine learning system to classify ASD and TD correctly, and (ii) provide a personalized map that shows the affected areas and severity of autism for each ASD subject.	NDAR	rs-fMRI	No	283	No	13.1 / 12.9 (8 - 18)	Yes (8 - 18)	-	-	fMRI data was obtained for 123 ASD and 160 TD children and adolescents (for a total number of 283 subjects) from the National Database for Autism Research (NDAR). The data used were obtained from two studies, one done at George Washington University (study ID 2021) and the other at UCLA Autism Center of Excellence (study ID 2026). Only subjects who had resting state fMRI, structural MRI, and DTI …	Power spectral density (PSD)	Multi	34	To test the system performance, two different validation techniques were used: (i) cross validation, where 2-folds, 4-folds, 10-folds, and leave one subject out (LOSO) were used, and (ii) hold-out testing by data partitioning to training dataset (60% of the data), validation dataset (15% of the data) and testing dataset (25% of the data). To make sure that the system was robust enough, each of th…	After extracting the high level features using SAEs, they were feed into a probabilistic support vector machine (SVM) classifier with RBF kernel to obtain posteriori class membership scores. For the global subject diagnosis, a heuristic based on a winner-takes-all approach was proposed. All the significant areas scores were averaged per subject, and the class with the largest average value was co…	SVM	RBF	For each of the validation techniques used, accuracy, sensitivity, specificity and area under ROC curve were calculated. Also, to check the scalability and extendibility of the diagnostic system, positive and negative predictive values (PPV and NPV) were estimated.	283	Unclear	Proposed method, 10-fold CV	91	92	88	NDAR (from two studies, one done at George Washington University (study ID 2021) and the other at UCLA Autism Center of Excellence (study ID 2026))	Yes (10-fold)	283	123	160	113	19	10	141	LOO, 2-, and 4-folds CV, and hold-out testing were also performed.	To highlight the effect of using both SAE and SVM, 12 combinations obtained from using 3 dimensionality reduction techniques and 4 different classifiers were reported. The three dimensionality reduction techniques were: SAE, PCA, and Kernel PCA. The four algorithms used were: SVM, random forest, logistic regression, and neural network. All of the 16 combinations were reported using hold-out testi…	-
Dodero et al. (2015) - Kernel (Grassmann)	To present a kernel-based method allowing to classify functional networks and characterizing those features that are significantly discriminative between two classes.	UCLA Multimodal Connectivity Database	rs-fMRI	No	79	No	13.5 ± 2.4 (9.3 - 17.9) / 13.0 ± 2.0 (9.5 - 17.8)	Yes (9.3 - 17.9)	103.3 ± 14.0 (79 - 134) / 106.8 ± 10.0 (84 -128)	Yes (above 79)	-	Grassmann Manifold	Power	264	A leave-one-out cross-validation procedure was used for all the experiments, using as training set S −1 samples, where S was the total number of subjects and one subject as testing.	The Grass-Kernel was used with SVM for classification.	SVM	Grass	The study reported accuracy, sensitivity, and specificity.	79	Unclear	LOOCV, Grass-Kernel SVM, 11/24 subspace dimension	63.29	73.81	51.35	UCLA Multimodal Connectivity Database	Yes (leave-one-out)	79	42	37	31	18	11	19	-	The results were compared in term of classification accuracy with kernel-based method on Riemannian manifold using Log-Euclidean distance computed using regularized Laplacians. The method was also compared with baseline solutions directly using the vectorized connectivity matrices with Gaussian kernel SVM (GK) and linear kernel SVM (LK) in the Euclidean space.	-
Eill et al. (2019) - Functional	To assess whether different modalities contribute equally to diagnostic prediction or whether some modalities may be more informative than others.	Own sample	rs-fMRI, aMRI and DWI	No	93	No	13.63 ± 2.81 (7.40 – 17.98) / 13.44 ± 2.76 (8.02 – 17.70)	Yes (7.4 - 17.98)	The study presents the non-verbal IQ: 105.89 ± 17.28 (53.00 – 140.00) / 105.74 ± 14.20 (62.00 – 137.00)	No	The study recruited 164 participants, aged 7–18 years, from the community and local clinical collaborations. TD participants did not have a family or personal history of any neurological, developmental, or psychiatric disorders. ASD participants had diagnoses verified using ADOS-2 and ADI-R. A total of 71 participants had to be excluded: 23 for insufficient quality of DWI data, 12 for poor aMRI q…	Pearson correlation (z-transformed), anatomical features, diffusivity measures	-	-	In a built-in training method, about 66% of the data are randomly chosen with replacement to create binary decision trees, and the remaining data are used as testing set—termed OOB sample. Breiman (2001) argued that OOB estimates can be used to estimate the generalization error, eliminating the need for a set-aside testing set. The same procedures are followed in CRF, except for variables being c…	A CRF was used for classification. Conditional random forest (CRF) is a variant of RF, which employs an ensemble method often used for classification, with the goal for a group of weak learners (decision trees) to combine into a strong learner (the forest). Four analyses using a supervised CRF algorithm were implemented.	RF	-	The study reported accuracy, sensitivity and specificity.	93	Unclear	CRF, analysis 2	92.5	97.8	87.2	Own sample	No (OOB)	93	46	47	45	6	1	41	Four analyses using a supervised CRF algorithm were implemented.	-	-
Ell Gazzar et al. (2019) - Simple (ABIDEII-ETH1)	To propose a very simple transformation of the rsfMRI images that captures all of the temporal dynamics of the signal but sub-samples its spatial extent, which can be used to train a 1-D convolutional network for classification.	ABIDE I + ABIDE II	rs-fMRI	No	2085 (the time series signals were tested at different number of time points thresholds the performance of the model was evaluated at each cut-off threshold (100 – N = 2009; 150 – N = 1430; 200 – N = 614; 250 – N = 270)	-	-	-	-	-	The study chose use a minimum scan duration to 100 time points, which led to an inclusion of 96% of the whole ABIDE I+II dataset (N=2085, N[ASD]=993), the vast majority of which (95%) with a minimum acquisition time of 4 minutes. ABIDE I+II dataset was collected from different sites at different scanning time and different TR. To ensure the consistency of the signals we cut-off the time series si…	Mean time series	HO	111	The data was split into training (70%), validation (10%) and testing (20%), and the model was selected based upon the best validation loss. A 10-fold CV approach was used to train and test the classification using the different atlases at different number of time courses time points. A leave-one-site-out cross validation scheme was used to evaluate the classifier performance using the four atlase…	The classification was performed through the 1-D convolutional network.	ANN	CNN	The study reported accuracy, sensitivity, and specificity.	614	High	Proposed approach using the HO atlas at 200 timepoints, leave-site-out CV using ABIDEII-ETH1 as the test set (the results were presented per site)	81	77	83	ABIDE II (ETH1)	Yes (leave-one-site-out cross-validation)	37	24	13	18	2	6	11	To ensure the consistency of the signals we cut-off the time series signals at different number of time points thresholds and evaluate the performance of the model at each cut-off threshold for different atlas parcelations. Subjects with number of time points less than cut-off threshold were discarded. The study used (i) the Automated Anatomical Labeling (AAL) atlas, (ii) the Schaefer-100 and Sch…	-	-
Ell Gazzar et al. (2019) - Simple (ABIDEII-IU1)	To propose a very simple transformation of the rsfMRI images that captures all of the temporal dynamics of the signal but sub-samples its spatial extent, which can be used to train a 1-D convolutional network for classification.	ABIDE I + ABIDE II	rs-fMRI	No	2085 (the time series signals were tested at different number of time points thresholds the performance of the model was evaluated at each cut-off threshold (100 – N = 2009; 150 – N = 1430; 200 – N = 614; 250 – N = 270)	-	-	-	-	-	The study chose use a minimum scan duration to 100 time points, which led to an inclusion of 96% of the whole ABIDE I+II dataset (N=2085, N[ASD]=993), the vast majority of which (95%) with a minimum acquisition time of 4 minutes. ABIDE I+II dataset was collected from different sites at different scanning time and different TR. To ensure the consistency of the signals we cut-off the time series si…	Mean time series	HO	111	The data was split into training (70%), validation (10%) and testing (20%), and the model was selected based upon the best validation loss. A 10-fold CV approach was used to train and test the classification using the different atlases at different number of time courses time points. A leave-one-site-out cross validation scheme was used to evaluate the classifier performance using the four atlase…	The classification was performed through the 1-D convolutional network.	ANN	CNN	The study reported accuracy, sensitivity, and specificity.	614	High	Proposed approach using the HO atlas at 200 timepoints, leave-site-out CV using ABIDEII-IU1 as the test set (the results were presented per site)	60	60	60	ABIDE II (IU1)	Yes (leave-one-site-out cross-validation)	40	20	20	12	8	8	12	To ensure the consistency of the signals we cut-off the time series signals at different number of time points thresholds and evaluate the performance of the model at each cut-off threshold for different atlas parcelations. Subjects with number of time points less than cut-off threshold were discarded. The study used (i) the Automated Anatomical Labeling (AAL) atlas, (ii) the Schaefer-100 and Sch…	-	-
Ell Gazzar et al. (2019) - Simple (ABIDEII-OILH2)	To propose a very simple transformation of the rsfMRI images that captures all of the temporal dynamics of the signal but sub-samples its spatial extent, which can be used to train a 1-D convolutional network for classification.	ABIDE I + ABIDE II	rs-fMRI	No	2085 (the time series signals were tested at different number of time points thresholds the performance of the model was evaluated at each cut-off threshold (100 – N = 2009; 150 – N = 1430; 200 – N = 614; 250 – N = 270)	-	-	-	-	-	The study chose use a minimum scan duration to 100 time points, which led to an inclusion of 96% of the whole ABIDE I+II dataset (N=2085, N[ASD]=993), the vast majority of which (95%) with a minimum acquisition time of 4 minutes. ABIDE I+II dataset was collected from different sites at different scanning time and different TR. To ensure the consistency of the signals we cut-off the time series si…	Mean time series	HO	111	The data was split into training (70%), validation (10%) and testing (20%), and the model was selected based upon the best validation loss. A 10-fold CV approach was used to train and test the classification using the different atlases at different number of time courses time points. A leave-one-site-out cross validation scheme was used to evaluate the classifier performance using the four atlase…	The classification was performed through the 1-D convolutional network.	ANN	CNN	The study reported accuracy, sensitivity, and specificity.	614	High	Proposed approach using the HO atlas at 200 timepoints, leave-site-out CV using ABIDEII-OILH2 as the test set (the results were presented per site)	63	54	69	ABIDE II (OILH2)	Yes (leave-one-site-out cross-validation)	59	35	24	19	7	16	17	To ensure the consistency of the signals we cut-off the time series signals at different number of time points thresholds and evaluate the performance of the model at each cut-off threshold for different atlas parcelations. Subjects with number of time points less than cut-off threshold were discarded. The study used (i) the Automated Anatomical Labeling (AAL) atlas, (ii) the Schaefer-100 and Sch…	-	-
Ell Gazzar et al. (2019) - Simple (ABIDEII-TCD1)	To propose a very simple transformation of the rsfMRI images that captures all of the temporal dynamics of the signal but sub-samples its spatial extent, which can be used to train a 1-D convolutional network for classification.	ABIDE I + ABIDE II	rs-fMRI	No	2085 (the time series signals were tested at different number of time points thresholds the performance of the model was evaluated at each cut-off threshold (100 – N = 2009; 150 – N = 1430; 200 – N = 614; 250 – N = 270)	-	-	-	-	-	The study chose use a minimum scan duration to 100 time points, which led to an inclusion of 96% of the whole ABIDE I+II dataset (N=2085, N[ASD]=993), the vast majority of which (95%) with a minimum acquisition time of 4 minutes. ABIDE I+II dataset was collected from different sites at different scanning time and different TR. To ensure the consistency of the signals we cut-off the time series si…	Mean time series	HO	111	The data was split into training (70%), validation (10%) and testing (20%), and the model was selected based upon the best validation loss. A 10-fold CV approach was used to train and test the classification using the different atlases at different number of time courses time points. A leave-one-site-out cross validation scheme was used to evaluate the classifier performance using the four atlase…	The classification was performed through the 1-D convolutional network.	ANN	CNN	The study reported accuracy, sensitivity, and specificity.	614	High	Proposed approach using the HO atlas at 200 timepoints, leave-site-out CV using ABIDEII-TCD1 as the test set (the results were presented per site)	63	50	76	ABIDE II (TCD1)	Yes (leave-one-site-out cross-validation)	41	21	20	11	5	10	15	To ensure the consistency of the signals we cut-off the time series signals at different number of time points thresholds and evaluate the performance of the model at each cut-off threshold for different atlas parcelations. Subjects with number of time points less than cut-off threshold were discarded. The study used (i) the Automated Anatomical Labeling (AAL) atlas, (ii) the Schaefer-100 and Sch…	-	-
Ell Gazzar et al. (2019) - Simple (ABIDEII-USM1)	To propose a very simple transformation of the rsfMRI images that captures all of the temporal dynamics of the signal but sub-samples its spatial extent, which can be used to train a 1-D convolutional network for classification.	ABIDE I + ABIDE II	rs-fMRI	No	2085 (the time series signals were tested at different number of time points thresholds the performance of the model was evaluated at each cut-off threshold (100 – N = 2009; 150 – N = 1430; 200 – N = 614; 250 – N = 270)	-	-	-	-	-	The study chose use a minimum scan duration to 100 time points, which led to an inclusion of 96% of the whole ABIDE I+II dataset (N=2085, N[ASD]=993), the vast majority of which (95%) with a minimum acquisition time of 4 minutes. ABIDE I+II dataset was collected from different sites at different scanning time and different TR. To ensure the consistency of the signals we cut-off the time series si…	Mean time series	HO	111	The data was split into training (70%), validation (10%) and testing (20%), and the model was selected based upon the best validation loss. A 10-fold CV approach was used to train and test the classification using the different atlases at different number of time courses time points. A leave-one-site-out cross validation scheme was used to evaluate the classifier performance using the four atlase…	The classification was performed through the 1-D convolutional network.	ANN	CNN	The study reported accuracy, sensitivity, and specificity.	614	High	Proposed approach using the HO atlas at 200 timepoints, leave-site-out CV using ABIDEII-USM1 as the test set (the results were presented per site)	64	76	50	ABIDE II (USM1)	Yes (leave-one-site-out cross-validation)	33	16	17	12	8	4	9	To ensure the consistency of the signals we cut-off the time series signals at different number of time points thresholds and evaluate the performance of the model at each cut-off threshold for different atlas parcelations. Subjects with number of time points less than cut-off threshold were discarded. The study used (i) the Automated Anatomical Labeling (AAL) atlas, (ii) the Schaefer-100 and Sch…	-	-
Ell Gazzar et al. (2019) - Simple (CMU)	To propose a very simple transformation of the rsfMRI images that captures all of the temporal dynamics of the signal but sub-samples its spatial extent, which can be used to train a 1-D convolutional network for classification.	ABIDE I + ABIDE II	rs-fMRI	No	2085 (the time series signals were tested at different number of time points thresholds the performance of the model was evaluated at each cut-off threshold (100 – N = 2009; 150 – N = 1430; 200 – N = 614; 250 – N = 270)	-	-	-	-	-	The study chose use a minimum scan duration to 100 time points, which led to an inclusion of 96% of the whole ABIDE I+II dataset (N=2085, N[ASD]=993), the vast majority of which (95%) with a minimum acquisition time of 4 minutes. ABIDE I+II dataset was collected from different sites at different scanning time and different TR. To ensure the consistency of the signals we cut-off the time series si…	Mean time series	HO	111	The data was split into training (70%), validation (10%) and testing (20%), and the model was selected based upon the best validation loss. A 10-fold CV approach was used to train and test the classification using the different atlases at different number of time courses time points. A leave-one-site-out cross validation scheme was used to evaluate the classifier performance using the four atlase…	The classification was performed through the 1-D convolutional network.	ANN	CNN	The study reported accuracy, sensitivity, and specificity.	614	High	Proposed approach using the HO atlas at 200 timepoints, leave-site-out CV using CMU as the test set (the results were presented per site)	67	57	77	ABIDE I (CMU)	Yes (leave-one-site-out cross-validation)	27	13	14	7	3	6	11	To ensure the consistency of the signals we cut-off the time series signals at different number of time points thresholds and evaluate the performance of the model at each cut-off threshold for different atlas parcelations. Subjects with number of time points less than cut-off threshold were discarded. The study used (i) the Automated Anatomical Labeling (AAL) atlas, (ii) the Schaefer-100 and Sch…	-	-
Ell Gazzar et al. (2019) - Simple (LEUVEN2)	To propose a very simple transformation of the rsfMRI images that captures all of the temporal dynamics of the signal but sub-samples its spatial extent, which can be used to train a 1-D convolutional network for classification.	ABIDE I + ABIDE II	rs-fMRI	No	2085 (the time series signals were tested at different number of time points thresholds the performance of the model was evaluated at each cut-off threshold (100 – N = 2009; 150 – N = 1430; 200 – N = 614; 250 – N = 270)	-	-	-	-	-	The study chose use a minimum scan duration to 100 time points, which led to an inclusion of 96% of the whole ABIDE I+II dataset (N=2085, N[ASD]=993), the vast majority of which (95%) with a minimum acquisition time of 4 minutes. ABIDE I+II dataset was collected from different sites at different scanning time and different TR. To ensure the consistency of the signals we cut-off the time series si…	Mean time series	HO	111	The data was split into training (70%), validation (10%) and testing (20%), and the model was selected based upon the best validation loss. A 10-fold CV approach was used to train and test the classification using the different atlases at different number of time courses time points. A leave-one-site-out cross validation scheme was used to evaluate the classifier performance using the four atlase…	The classification was performed through the 1-D convolutional network.	ANN	CNN	The study reported accuracy, sensitivity, and specificity.	614	High	Proposed approach using the HO atlas at 200 timepoints, leave-site-out CV using LEUVEN2 as the test set (the results were presented per site)	69	80	60	ABIDE I (LEUVEN2)	Yes (leave-one-site-out cross-validation)	35	20	15	16	6	4	9	To ensure the consistency of the signals we cut-off the time series signals at different number of time points thresholds and evaluate the performance of the model at each cut-off threshold for different atlas parcelations. Subjects with number of time points less than cut-off threshold were discarded. The study used (i) the Automated Anatomical Labeling (AAL) atlas, (ii) the Schaefer-100 and Sch…	-	-
Ell Gazzar et al. (2019) - Simple (OLIN)	To propose a very simple transformation of the rsfMRI images that captures all of the temporal dynamics of the signal but sub-samples its spatial extent, which can be used to train a 1-D convolutional network for classification.	ABIDE I + ABIDE II	rs-fMRI	No	2085 (the time series signals were tested at different number of time points thresholds the performance of the model was evaluated at each cut-off threshold (100 – N = 2009; 150 – N = 1430; 200 – N = 614; 250 – N = 270)	-	-	-	-	-	The study chose use a minimum scan duration to 100 time points, which led to an inclusion of 96% of the whole ABIDE I+II dataset (N=2085, N[ASD]=993), the vast majority of which (95%) with a minimum acquisition time of 4 minutes. ABIDE I+II dataset was collected from different sites at different scanning time and different TR. To ensure the consistency of the signals we cut-off the time series si…	Mean time series	HO	111	The data was split into training (70%), validation (10%) and testing (20%), and the model was selected based upon the best validation loss. A 10-fold CV approach was used to train and test the classification using the different atlases at different number of time courses time points. A leave-one-site-out cross validation scheme was used to evaluate the classifier performance using the four atlase…	The classification was performed through the 1-D convolutional network.	ANN	CNN	The study reported accuracy, sensitivity, and specificity.	614	High	Proposed approach using the HO atlas at 200 timepoints, leave-site-out CV using OLIN as the test set (the results were presented per site)	72	65	81	ABIDE I (OLIN)	Yes (leave-one-site-out cross-validation)	36	16	20	10	4	6	16	To ensure the consistency of the signals we cut-off the time series signals at different number of time points thresholds and evaluate the performance of the model at each cut-off threshold for different atlas parcelations. Subjects with number of time points less than cut-off threshold were discarded. The study used (i) the Automated Anatomical Labeling (AAL) atlas, (ii) the Schaefer-100 and Sch…	-	-
Ell Gazzar et al. (2019) - Simple (STANFORD)	To propose a very simple transformation of the rsfMRI images that captures all of the temporal dynamics of the signal but sub-samples its spatial extent, which can be used to train a 1-D convolutional network for classification.	ABIDE I + ABIDE II	rs-fMRI	No	2085 (the time series signals were tested at different number of time points thresholds the performance of the model was evaluated at each cut-off threshold (100 – N = 2009; 150 – N = 1430; 200 – N = 614; 250 – N = 270)	-	-	-	-	-	The study chose use a minimum scan duration to 100 time points, which led to an inclusion of 96% of the whole ABIDE I+II dataset (N=2085, N[ASD]=993), the vast majority of which (95%) with a minimum acquisition time of 4 minutes. ABIDE I+II dataset was collected from different sites at different scanning time and different TR. To ensure the consistency of the signals we cut-off the time series si…	Mean time series	HO	111	The data was split into training (70%), validation (10%) and testing (20%), and the model was selected based upon the best validation loss. A 10-fold CV approach was used to train and test the classification using the different atlases at different number of time courses time points. A leave-one-site-out cross validation scheme was used to evaluate the classifier performance using the four atlase…	The classification was performed through the 1-D convolutional network.	ANN	CNN	The study reported accuracy, sensitivity, and specificity.	614	High	Proposed approach using the HO atlas at 200 timepoints, leave-site-out CV using STANFORD as the test set (the results were presented per site)	64	60	100	ABIDE I (STANFORD)	Yes (leave-one-site-out cross-validation)	22	20	2	12	0	8	2	To ensure the consistency of the signals we cut-off the time series signals at different number of time points thresholds and evaluate the performance of the model at each cut-off threshold for different atlas parcelations. Subjects with number of time points less than cut-off threshold were discarded. The study used (i) the Automated Anatomical Labeling (AAL) atlas, (ii) the Schaefer-100 and Sch…	-	-
Ell Gazzar et al. (2019) - Simple (UM1)	To propose a very simple transformation of the rsfMRI images that captures all of the temporal dynamics of the signal but sub-samples its spatial extent, which can be used to train a 1-D convolutional network for classification.	ABIDE I + ABIDE II	rs-fMRI	No	2085 (the time series signals were tested at different number of time points thresholds the performance of the model was evaluated at each cut-off threshold (100 – N = 2009; 150 – N = 1430; 200 – N = 614; 250 – N = 270)	-	-	-	-	-	The study chose use a minimum scan duration to 100 time points, which led to an inclusion of 96% of the whole ABIDE I+II dataset (N=2085, N[ASD]=993), the vast majority of which (95%) with a minimum acquisition time of 4 minutes. ABIDE I+II dataset was collected from different sites at different scanning time and different TR. To ensure the consistency of the signals we cut-off the time series si…	Mean time series	HO	111	The data was split into training (70%), validation (10%) and testing (20%), and the model was selected based upon the best validation loss. A 10-fold CV approach was used to train and test the classification using the different atlases at different number of time courses time points. A leave-one-site-out cross validation scheme was used to evaluate the classifier performance using the four atlase…	The classification was performed through the 1-D convolutional network.	ANN	CNN	The study reported accuracy, sensitivity, and specificity.	614	High	Proposed approach using the HO atlas at 200 timepoints, leave-site-out CV using UM1 as the test set (the results were presented per site)	66	76	55	ABIDE I (UM1)	Yes (leave-one-site-out cross-validation)	110	55	55	42	25	13	30	To ensure the consistency of the signals we cut-off the time series signals at different number of time points thresholds and evaluate the performance of the model at each cut-off threshold for different atlas parcelations. Subjects with number of time points less than cut-off threshold were discarded. The study used (i) the Automated Anatomical Labeling (AAL) atlas, (ii) the Schaefer-100 and Sch…	-	-
Ell Gazzar et al. (2019) - Simple (UM2)	To propose a very simple transformation of the rsfMRI images that captures all of the temporal dynamics of the signal but sub-samples its spatial extent, which can be used to train a 1-D convolutional network for classification.	ABIDE I + ABIDE II	rs-fMRI	No	2085 (the time series signals were tested at different number of time points thresholds the performance of the model was evaluated at each cut-off threshold (100 – N = 2009; 150 – N = 1430; 200 – N = 614; 250 – N = 270)	-	-	-	-	-	The study chose use a minimum scan duration to 100 time points, which led to an inclusion of 96% of the whole ABIDE I+II dataset (N=2085, N[ASD]=993), the vast majority of which (95%) with a minimum acquisition time of 4 minutes. ABIDE I+II dataset was collected from different sites at different scanning time and different TR. To ensure the consistency of the signals we cut-off the time series si…	Mean time series	HO	111	The data was split into training (70%), validation (10%) and testing (20%), and the model was selected based upon the best validation loss. A 10-fold CV approach was used to train and test the classification using the different atlases at different number of time courses time points. A leave-one-site-out cross validation scheme was used to evaluate the classifier performance using the four atlase…	The classification was performed through the 1-D convolutional network.	ANN	CNN	The study reported accuracy, sensitivity, and specificity.	614	High	Proposed approach using the HO atlas at 200 timepoints, leave-site-out CV using UM2 as the test set (the results were presented per site)	66	69	64	ABIDE I (UM2)	Yes (leave-one-site-out cross-validation)	35	22	14	15	5	7	9	To ensure the consistency of the signals we cut-off the time series signals at different number of time points thresholds and evaluate the performance of the model at each cut-off threshold for different atlas parcelations. Subjects with number of time points less than cut-off threshold were discarded. The study used (i) the Automated Anatomical Labeling (AAL) atlas, (ii) the Schaefer-100 and Sch…	-	-
Ell Gazzar et al. (2019) - Simple (USM)	To propose a very simple transformation of the rsfMRI images that captures all of the temporal dynamics of the signal but sub-samples its spatial extent, which can be used to train a 1-D convolutional network for classification.	ABIDE I + ABIDE II	rs-fMRI	No	2085 (the time series signals were tested at different number of time points thresholds the performance of the model was evaluated at each cut-off threshold (100 – N = 2009; 150 – N = 1430; 200 – N = 614; 250 – N = 270)	-	-	-	-	-	The study chose use a minimum scan duration to 100 time points, which led to an inclusion of 96% of the whole ABIDE I+II dataset (N=2085, N[ASD]=993), the vast majority of which (95%) with a minimum acquisition time of 4 minutes. ABIDE I+II dataset was collected from different sites at different scanning time and different TR. To ensure the consistency of the signals we cut-off the time series si…	Mean time series	HO	111	The data was split into training (70%), validation (10%) and testing (20%), and the model was selected based upon the best validation loss. A 10-fold CV approach was used to train and test the classification using the different atlases at different number of time courses time points. A leave-one-site-out cross validation scheme was used to evaluate the classifier performance using the four atlase…	The classification was performed through the 1-D convolutional network.	ANN	CNN	The study reported accuracy, sensitivity, and specificity.	614	High	Proposed approach using the HO atlas at 200 timepoints, leave-site-out CV using USM as the test set (the results were presented per site)	69	66	74	ABIDE I (USM)	Yes (leave-one-site-out cross-validation)	101	43	58	28	15	15	43	To ensure the consistency of the signals we cut-off the time series signals at different number of time points thresholds and evaluate the performance of the model at each cut-off threshold for different atlas parcelations. Subjects with number of time points less than cut-off threshold were discarded. The study used (i) the Automated Anatomical Labeling (AAL) atlas, (ii) the Schaefer-100 and Sch…	-	-
Emerson et al. (2017) - Functional	To show that fc-MRI from 6-month-old infants can correctly identify the children diagnosis of ASD at 24 months of age.	Own sample	rs-fMRI + phenotypic	Yes (cognitive and behavioral assessments - assessment scores of social interactions, communication, motor development, and repetitive behavior)	59	No	6 months	Yes (6 months)	-	-	A cohort of 59 (18/41, female/male) infants at high familial risk for ASD was included in this study. High-risk infants were defined as having at least one sibling with an ASD diagnosis. Participants were excluded for comorbid medical or neurological diagnoses influencing growth, development, or cognition; previous genetic conditions; premature birth or low birth weight; maternal substance abuse …	Pearson correlation (z-transformed), brain-behavior features	Candidate ROIs following Pruett et al. (reduced)	230	For the classification analysis, one infant was removed from the group to serve as a test case, whereas the remaining 58 infants were used as training set. A leave-one-out cross-validation analysis was performed within this training set and, finally, the classifier was used to predict the independent test case. This strategy was repeated using each participant as the test case, creating a fully c…	59 separate linear kernel SVM models were built using each participant as the test case. Each test infant was predicted individually, requiring only information from its 6-month-old functional MRI scan.	SVM	Linear	The study reported sensitivity, specificity, positive predictive value, and negative predictive value.	59	Low (nested/hold-out)	LOOCV	96.6	81.8	100	Own sample	Yes (leave-one-out)	59	11	48	9	0	2	48	A leave-10-out classification analysis was also performed.	-	-
Eslami et al. (2019) - ASD-DiagNet	To propose a framework called ASD-DiagNet for classifying subjects with ASD from healthy subjects by using only fMRI data.	ABIDE I - preprocessed	rs-fMRI	No	1035	No	The average age of the subjects was presented per site.	No	-	No	The study used data from the ABIDE I – preprocessed dataset. Specifically, rs-fMRI data of the same group of subjects which was used in Heinsfeld et al. (2018). This set consisted of 505 subjects with ASD and 530 healthy control from all the 17 sites.	Pearson correlation (largest and smallest values, data augmentation)	CC200	200	Ten-fold CV was used for the tests with the whole dataset while five-fold CV was used when analyzing each site separately.	For the classification task, a single layer perceptron (SLP) was used, which used the bottleneck layer of the autoencoder as input and computed the probability of a sample belonging to the ASD patient class.	ANN	Autoencoder + SLP	The study reported accuracy, sensitivity, specificity, and AUC.	1035	Unclear	ASD-DiagNet (with data augmentation), 10-fold cross-validation on the whole dataset, CC200 atlas	70.3	68.3	72.2	ABIDE I - preprocessed (all 17 sites)	Yes (10-fold)	1035	505	530	345	147	160	383	The ASD-DiagNet model was evaluated in two phases by performing k-fold cross validation. In the first phase, the model was evaluated using the whole 1,035 subjects from all sites and in the second phase, the model was evaluated for each site separately. In each of these experiments, the effect of data augmentation was evaluated. The ASD-DiagNet and the other baseline methods were tested on two ot…	The performance of ASD-DiagNet was compared with three other baselines: SVM, random forest and the method proposed by Heinsfeld et al. (2018).	-
Ghiassian et al. (2016) - Using	To propose an approach for automated classification of ADHD and autism based on histogram of oriented gradients (HOG) features extracted from MR brain images, as well as personal characteristic data features. (The characteristics of the study described here are only related with the ASD diagnosis and with the fMRI data).	ABIDE	rs-fMRI + phenotypic + acquisition site + eye status during the fMRI scan	Yes (age, sex, handedness, full scale IQ, verbal IQ, performance IQ)	1111	No	Training: 17.3 ± 8.4 / 17.1 ± 7.9 | Hold-out: 16.6 ± 7.9 / 16.7 ± 6.7	No	Training: 106 ± 16 / 111 ± 12 | Hold-out: 103 ± 17 / 109 ± 12	No	The ADHD200 and the ABIDE datasets were used in the study. The ABIDE dataset comprised resting state fMRI and T1-weighted structural MRI scans from 1112 subjects at 17 different institutions in North America and Europe. One subject whose data could not be preprocessed with the applied preprocessing pipeline was excluded, leaving a dataset of 1111 individuals, including 573 healthy controls and 53…	Histogram of oriented gradients (HOG) features	No	-	The ABIDE dataset was divided into training and test sets by randomly selecting a label-balanced 889 (4/5) of the ABIDE subjects as the training set, leaving the remaining 222 (1/5) ABIDE subjects as the testing set. 5-fold cross-validation on the training set was used for the for MHPC to return the best classifier.	The MHPC learner was considered, which used the HOG features of labeled brain images and personal characteristic data (over a large number of instances) as input, to learn two-class classifiers to diagnose either ADHD versus control (using the ADHD-200 data) or autism versus control (using the ABIDE data). MHPC returns the best classifier over a subset of HOG features of the images and perhaps ot…	M	RBF	The study reported accuracy, sensitivity, and specificity.	1111	Low (nested/hold-out)	ABIDE dataset, functional images, SVM with radial basis function kernel and sigma value of 6 (110 features)	59.2	72.2	45.4	ABIDE (only one subject was excluded) (do not specify which ones were used for test)	No (80%/20%)	223	108	115	78	63	30	52	The MHPC system was also run on each training dataset using different kinds of training and testing data that varied based on whether it included personal characteristic and/or RS-fMRI and/or structural MRI features. The tests were also performed for the ADHD dataset.	MHPC considers several base learners (support vector machines with linear kernel, support vector machines with radial basis function kernel and a specific sigma value, decision trees, k-nearest neighbours and naive bayes).	-
Heinsfeld et al. (2018) - Identification (CALTECH)	To apply deep learning algorithms to identify ASD patients from a large brain imaging dataset, based solely on the patients’ brain activation patterns.	ABIDE I - preprocessed	rs-fMRI	No	1035	No	Mean age was presented per site and subject group	No	-	No	The study was carried out using rs-fMRI data from the ABIDE I - Preprocessed. Data from 505 ASD individuals and 530 matched controls were included.	Pearson correlation	CC200	200	The evaluation of all models was based on a 10-fold cross-validation schema, which mixed data from all 17 sites while keeping the proportions between the different sites. The DNN model was also tested with: intra-site data with the same hyperparameters and 5-fold scheme; a LOOCV process to evaluate classifier performance across sites by excluding data from one site from the training process and u…	A deep neural network was used to perform the classification task.	ANN	Autoencoder + MLP	The study reported the accuracy, sensitivity, and specificity for all classifiers, as well as the total time taken to train each model.	1035	Low (site-out)	Leave-site-out 5-fold cross-validation, DNN, CALTECH as the site-out	68	70	65	ABIDE I - preprocessed (CALTECH)	Yes (Leave-site-out 5-fold cross-validation)	37	19	18	13	6	6	12	Also tested the classifier with a 10-fold CV and a 5-fold intra-site procedure.	To evaluate the results obtained with deep learning, the performance of the model was compared with results of classifiers trained using Support Vector Machine (SVM) (Vapnik, 1998) and Random Forest (RF) (Ho, 1995).	-
Heinsfeld et al. (2018) - Identification (CMU)	To apply deep learning algorithms to identify ASD patients from a large brain imaging dataset, based solely on the patients’ brain activation patterns.	ABIDE I - preprocessed	rs-fMRI	No	1035	No	Mean age was presented per site and subject group	No	-	No	The study was carried out using rs-fMRI data from the ABIDE I - Preprocessed. Data from 505 ASD individuals and 530 matched controls were included.	Pearson correlation	CC200	200	The evaluation of all models was based on a 10-fold cross-validation schema, which mixed data from all 17 sites while keeping the proportions between the different sites. The DNN model was also tested with: intra-site data with the same hyperparameters and 5-fold scheme; a LOOCV process to evaluate classifier performance across sites by excluding data from one site from the training process and u…	A deep neural network was used to perform the classification task.	ANN	Autoencoder + MLP	The study reported the accuracy, sensitivity, and specificity for all classifiers, as well as the total time taken to train each model.	1035	Low (site-out)	Leave-site-out 5-fold cross-validation, DNN, CMU as the site-out	66	67	65	ABIDE I - preprocessed (CMU)	Yes (Leave-site-out 5-fold cross-validation)	27	14	13	9	5	5	8	Also tested the classifier with a 10-fold CV and a 5-fold intra-site procedure.	To evaluate the results obtained with deep learning, the performance of the model was compared with results of classifiers trained using Support Vector Machine (SVM) (Vapnik, 1998) and Random Forest (RF) (Ho, 1995).	-
Heinsfeld et al. (2018) - Identification (KKI)	To apply deep learning algorithms to identify ASD patients from a large brain imaging dataset, based solely on the patients’ brain activation patterns.	ABIDE I - preprocessed	rs-fMRI	No	1035	No	Mean age was presented per site and subject group	No	-	No	The study was carried out using rs-fMRI data from the ABIDE I - Preprocessed. Data from 505 ASD individuals and 530 matched controls were included.	Pearson correlation	CC200	200	The evaluation of all models was based on a 10-fold cross-validation schema, which mixed data from all 17 sites while keeping the proportions between the different sites. The DNN model was also tested with: intra-site data with the same hyperparameters and 5-fold scheme; a LOOCV process to evaluate classifier performance across sites by excluding data from one site from the training process and u…	A deep neural network was used to perform the classification task.	ANN	Autoencoder + MLP	The study reported the accuracy, sensitivity, and specificity for all classifiers, as well as the total time taken to train each model.	1035	Low (site-out)	Leave-site-out 5-fold cross-validation, DNN, KKI as the site-out	67	70	64	ABIDE I - preprocessed (KKI)	Yes (Leave-site-out 5-fold cross-validation)	48	20	28	14	10	6	18	Also tested the classifier with a 10-fold CV and a 5-fold intra-site procedure.	To evaluate the results obtained with deep learning, the performance of the model was compared with results of classifiers trained using Support Vector Machine (SVM) (Vapnik, 1998) and Random Forest (RF) (Ho, 1995).	-
Heinsfeld et al. (2018) - Identification (LEUVEN)	To apply deep learning algorithms to identify ASD patients from a large brain imaging dataset, based solely on the patients’ brain activation patterns.	ABIDE I - preprocessed	rs-fMRI	No	1035	No	Mean age was presented per site and subject group	No	-	No	The study was carried out using rs-fMRI data from the ABIDE I - Preprocessed. Data from 505 ASD individuals and 530 matched controls were included.	Pearson correlation	CC200	200	The evaluation of all models was based on a 10-fold cross-validation schema, which mixed data from all 17 sites while keeping the proportions between the different sites. The DNN model was also tested with: intra-site data with the same hyperparameters and 5-fold scheme; a LOOCV process to evaluate classifier performance across sites by excluding data from one site from the training process and u…	A deep neural network was used to perform the classification task.	ANN	Autoencoder + MLP	The study reported the accuracy, sensitivity, and specificity for all classifiers, as well as the total time taken to train each model.	1035	Low (site-out)	Leave-site-out 5-fold cross-validation, DNN, LEUVEN as the site-out	65	63	67	ABIDE I - preprocessed (LEUVEN)	Yes (Leave-site-out 5-fold cross-validation)	63	29	34	18	11	11	23	Also tested the classifier with a 10-fold CV and a 5-fold intra-site procedure.	To evaluate the results obtained with deep learning, the performance of the model was compared with results of classifiers trained using Support Vector Machine (SVM) (Vapnik, 1998) and Random Forest (RF) (Ho, 1995).	-
Heinsfeld et al. (2018) - Identification (MAX_MUN)	To apply deep learning algorithms to identify ASD patients from a large brain imaging dataset, based solely on the patients’ brain activation patterns.	ABIDE I - preprocessed	rs-fMRI	No	1035	No	Mean age was presented per site and subject group	No	-	No	The study was carried out using rs-fMRI data from the ABIDE I - Preprocessed. Data from 505 ASD individuals and 530 matched controls were included.	Pearson correlation	CC200	200	The evaluation of all models was based on a 10-fold cross-validation schema, which mixed data from all 17 sites while keeping the proportions between the different sites. The DNN model was also tested with: intra-site data with the same hyperparameters and 5-fold scheme; a LOOCV process to evaluate classifier performance across sites by excluding data from one site from the training process and u…	A deep neural network was used to perform the classification task.	ANN	Autoencoder + MLP	The study reported the accuracy, sensitivity, and specificity for all classifiers, as well as the total time taken to train each model.	1035	Low (site-out)	Leave-site-out 5-fold cross-validation, DNN, MAX_MUN as the site-out	68	75	61	ABIDE I - preprocessed (MAX_MUN)	Yes (Leave-site-out 5-fold cross-validation)	52	24	28	18	11	6	17	Also tested the classifier with a 10-fold CV and a 5-fold intra-site procedure.	To evaluate the results obtained with deep learning, the performance of the model was compared with results of classifiers trained using Support Vector Machine (SVM) (Vapnik, 1998) and Random Forest (RF) (Ho, 1995).	-
Heinsfeld et al. (2018) - Identification (NYU)	To apply deep learning algorithms to identify ASD patients from a large brain imaging dataset, based solely on the patients’ brain activation patterns.	ABIDE I - preprocessed	rs-fMRI	No	1035	No	Mean age was presented per site and subject group	No	-	No	The study was carried out using rs-fMRI data from the ABIDE I - Preprocessed. Data from 505 ASD individuals and 530 matched controls were included.	Pearson correlation	CC200	200	The evaluation of all models was based on a 10-fold cross-validation schema, which mixed data from all 17 sites while keeping the proportions between the different sites. The DNN model was also tested with: intra-site data with the same hyperparameters and 5-fold scheme; a LOOCV process to evaluate classifier performance across sites by excluding data from one site from the training process and u…	A deep neural network was used to perform the classification task.	ANN	Autoencoder + MLP	The study reported the accuracy, sensitivity, and specificity for all classifiers, as well as the total time taken to train each model.	1035	Low (site-out)	Leave-site-out 5-fold cross-validation, DNN, NYU as the site-out	66	66	65	ABIDE I - preprocessed (NYU)	Yes (Leave-site-out 5-fold cross-validation)	175	75	100	50	35	25	65	Also tested the classifier with a 10-fold CV and a 5-fold intra-site procedure.	To evaluate the results obtained with deep learning, the performance of the model was compared with results of classifiers trained using Support Vector Machine (SVM) (Vapnik, 1998) and Random Forest (RF) (Ho, 1995).	-
Heinsfeld et al. (2018) - Identification (OHSU)	To apply deep learning algorithms to identify ASD patients from a large brain imaging dataset, based solely on the patients’ brain activation patterns.	ABIDE I - preprocessed	rs-fMRI	No	1035	No	Mean age was presented per site and subject group	No	-	No	The study was carried out using rs-fMRI data from the ABIDE I - Preprocessed. Data from 505 ASD individuals and 530 matched controls were included.	Pearson correlation	CC200	200	The evaluation of all models was based on a 10-fold cross-validation schema, which mixed data from all 17 sites while keeping the proportions between the different sites. The DNN model was also tested with: intra-site data with the same hyperparameters and 5-fold scheme; a LOOCV process to evaluate classifier performance across sites by excluding data from one site from the training process and u…	A deep neural network was used to perform the classification task.	ANN	Autoencoder + MLP	The study reported the accuracy, sensitivity, and specificity for all classifiers, as well as the total time taken to train each model.	1035	Low (site-out)	Leave-site-out 5-fold cross-validation, DNN, OHSU as the site-out	64	70	59	ABIDE I - preprocessed (OHSU)	Yes (Leave-site-out 5-fold cross-validation)	26	12	14	8	6	4	8	Also tested the classifier with a 10-fold CV and a 5-fold intra-site procedure.	To evaluate the results obtained with deep learning, the performance of the model was compared with results of classifiers trained using Support Vector Machine (SVM) (Vapnik, 1998) and Random Forest (RF) (Ho, 1995).	-
Heinsfeld et al. (2018) - Identification (OLIN)	To apply deep learning algorithms to identify ASD patients from a large brain imaging dataset, based solely on the patients’ brain activation patterns.	ABIDE I - preprocessed	rs-fMRI	No	1035	No	Mean age was presented per site and subject group	No	-	No	The study was carried out using rs-fMRI data from the ABIDE I - Preprocessed. Data from 505 ASD individuals and 530 matched controls were included.	Pearson correlation	CC200	200	The evaluation of all models was based on a 10-fold cross-validation schema, which mixed data from all 17 sites while keeping the proportions between the different sites. The DNN model was also tested with: intra-site data with the same hyperparameters and 5-fold scheme; a LOOCV process to evaluate classifier performance across sites by excluding data from one site from the training process and u…	A deep neural network was used to perform the classification task.	ANN	Autoencoder + MLP	The study reported the accuracy, sensitivity, and specificity for all classifiers, as well as the total time taken to train each model.	1035	Low (site-out)	Leave-site-out 5-fold cross-validation, DNN, OLIN as the site-out	64	68	60	ABIDE I - preprocessed (OLIN)	Yes (Leave-site-out 5-fold cross-validation)	34	19	15	13	6	6	9	Also tested the classifier with a 10-fold CV and a 5-fold intra-site procedure.	To evaluate the results obtained with deep learning, the performance of the model was compared with results of classifiers trained using Support Vector Machine (SVM) (Vapnik, 1998) and Random Forest (RF) (Ho, 1995).	-
Heinsfeld et al. (2018) - Identification (PITT)	To apply deep learning algorithms to identify ASD patients from a large brain imaging dataset, based solely on the patients’ brain activation patterns.	ABIDE I - preprocessed	rs-fMRI	No	1035	No	Mean age was presented per site and subject group	No	-	No	The study was carried out using rs-fMRI data from the ABIDE I - Preprocessed. Data from 505 ASD individuals and 530 matched controls were included.	Pearson correlation	CC200	200	The evaluation of all models was based on a 10-fold cross-validation schema, which mixed data from all 17 sites while keeping the proportions between the different sites. The DNN model was also tested with: intra-site data with the same hyperparameters and 5-fold scheme; a LOOCV process to evaluate classifier performance across sites by excluding data from one site from the training process and u…	A deep neural network was used to perform the classification task.	ANN	Autoencoder + MLP	The study reported the accuracy, sensitivity, and specificity for all classifiers, as well as the total time taken to train each model.	1035	Low (site-out)	Leave-site-out 5-fold cross-validation, DNN, PITT as the site-out	66	69	62	ABIDE I - preprocessed (PITT)	Yes (Leave-site-out 5-fold cross-validation)	56	29	27	20	10	9	17	Also tested the classifier with a 10-fold CV and a 5-fold intra-site procedure.	To evaluate the results obtained with deep learning, the performance of the model was compared with results of classifiers trained using Support Vector Machine (SVM) (Vapnik, 1998) and Random Forest (RF) (Ho, 1995).	-
Heinsfeld et al. (2018) - Identification (SBL)	To apply deep learning algorithms to identify ASD patients from a large brain imaging dataset, based solely on the patients’ brain activation patterns.	ABIDE I - preprocessed	rs-fMRI	No	1035	No	Mean age was presented per site and subject group	No	-	No	The study was carried out using rs-fMRI data from the ABIDE I - Preprocessed. Data from 505 ASD individuals and 530 matched controls were included.	Pearson correlation	CC200	200	The evaluation of all models was based on a 10-fold cross-validation schema, which mixed data from all 17 sites while keeping the proportions between the different sites. The DNN model was also tested with: intra-site data with the same hyperparameters and 5-fold scheme; a LOOCV process to evaluate classifier performance across sites by excluding data from one site from the training process and u…	A deep neural network was used to perform the classification task.	ANN	Autoencoder + MLP	The study reported the accuracy, sensitivity, and specificity for all classifiers, as well as the total time taken to train each model.	1035	Low (site-out)	Leave-site-out 5-fold cross-validation, SBL CMU as the site-out	66	71	60	ABIDE I - preprocessed (SBL)	Yes (Leave-site-out 5-fold cross-validation)	30	15	15	11	6	4	9	Also tested the classifier with a 10-fold CV and a 5-fold intra-site procedure.	To evaluate the results obtained with deep learning, the performance of the model was compared with results of classifiers trained using Support Vector Machine (SVM) (Vapnik, 1998) and Random Forest (RF) (Ho, 1995).	-
Heinsfeld et al. (2018) - Identification (SDSU)	To apply deep learning algorithms to identify ASD patients from a large brain imaging dataset, based solely on the patients’ brain activation patterns.	ABIDE I - preprocessed	rs-fMRI	No	1035	No	Mean age was presented per site and subject group	No	-	No	The study was carried out using rs-fMRI data from the ABIDE I - Preprocessed. Data from 505 ASD individuals and 530 matched controls were included.	Pearson correlation	CC200	200	The evaluation of all models was based on a 10-fold cross-validation schema, which mixed data from all 17 sites while keeping the proportions between the different sites. The DNN model was also tested with: intra-site data with the same hyperparameters and 5-fold scheme; a LOOCV process to evaluate classifier performance across sites by excluding data from one site from the training process and u…	A deep neural network was used to perform the classification task.	ANN	Autoencoder + MLP	The study reported the accuracy, sensitivity, and specificity for all classifiers, as well as the total time taken to train each model.	1035	Low (site-out)	Leave-site-out 5-fold cross-validation, SDSU CMU as the site-out	63	68	59	ABIDE I - preprocessed (SDSU)	Yes (Leave-site-out 5-fold cross-validation)	36	14	22	10	9	4	13	Also tested the classifier with a 10-fold CV and a 5-fold intra-site procedure.	To evaluate the results obtained with deep learning, the performance of the model was compared with results of classifiers trained using Support Vector Machine (SVM) (Vapnik, 1998) and Random Forest (RF) (Ho, 1995).	-
Heinsfeld et al. (2018) - Identification (STANFORD)	To apply deep learning algorithms to identify ASD patients from a large brain imaging dataset, based solely on the patients’ brain activation patterns.	ABIDE I - preprocessed	rs-fMRI	No	1035	No	Mean age was presented per site and subject group	No	-	No	The study was carried out using rs-fMRI data from the ABIDE I - Preprocessed. Data from 505 ASD individuals and 530 matched controls were included.	Pearson correlation	CC200	200	The evaluation of all models was based on a 10-fold cross-validation schema, which mixed data from all 17 sites while keeping the proportions between the different sites. The DNN model was also tested with: intra-site data with the same hyperparameters and 5-fold scheme; a LOOCV process to evaluate classifier performance across sites by excluding data from one site from the training process and u…	A deep neural network was used to perform the classification task.	ANN	Autoencoder + MLP	The study reported the accuracy, sensitivity, and specificity for all classifiers, as well as the total time taken to train each model.	1035	Low (site-out)	Leave-site-out 5-fold cross-validation, DNN, STANFORD as the site-out	66	71	60	ABIDE I - preprocessed (STANFORD)	Yes (Leave-site-out 5-fold cross-validation)	39	19	20	13	8	6	12	Also tested the classifier with a 10-fold CV and a 5-fold intra-site procedure.	To evaluate the results obtained with deep learning, the performance of the model was compared with results of classifiers trained using Support Vector Machine (SVM) (Vapnik, 1998) and Random Forest (RF) (Ho, 1995).	-
Heinsfeld et al. (2018) - Identification (TRINITY)	To apply deep learning algorithms to identify ASD patients from a large brain imaging dataset, based solely on the patients’ brain activation patterns.	ABIDE I - preprocessed	rs-fMRI	No	1035	No	Mean age was presented per site and subject group	No	-	No	The study was carried out using rs-fMRI data from the ABIDE I - Preprocessed. Data from 505 ASD individuals and 530 matched controls were included.	Pearson correlation	CC200	200	The evaluation of all models was based on a 10-fold cross-validation schema, which mixed data from all 17 sites while keeping the proportions between the different sites. The DNN model was also tested with: intra-site data with the same hyperparameters and 5-fold scheme; a LOOCV process to evaluate classifier performance across sites by excluding data from one site from the training process and u…	A deep neural network was used to perform the classification task.	ANN	Autoencoder + MLP	The study reported the accuracy, sensitivity, and specificity for all classifiers, as well as the total time taken to train each model.	1035	Low (site-out)	Leave-site-out 5-fold cross-validation, DNN, TRINITY as the site-out	65	67	62	ABIDE I - preprocessed (TRINITY)	Yes (Leave-site-out 5-fold cross-validation)	47	22	25	15	9	7	16	Also tested the classifier with a 10-fold CV and a 5-fold intra-site procedure.	To evaluate the results obtained with deep learning, the performance of the model was compared with results of classifiers trained using Support Vector Machine (SVM) (Vapnik, 1998) and Random Forest (RF) (Ho, 1995).	-
Heinsfeld et al. (2018) - Identification (UCLA)	To apply deep learning algorithms to identify ASD patients from a large brain imaging dataset, based solely on the patients’ brain activation patterns.	ABIDE I - preprocessed	rs-fMRI	No	1035	No	Mean age was presented per site and subject group	No	-	No	The study was carried out using rs-fMRI data from the ABIDE I - Preprocessed. Data from 505 ASD individuals and 530 matched controls were included.	Pearson correlation	CC200	200	The evaluation of all models was based on a 10-fold cross-validation schema, which mixed data from all 17 sites while keeping the proportions between the different sites. The DNN model was also tested with: intra-site data with the same hyperparameters and 5-fold scheme; a LOOCV process to evaluate classifier performance across sites by excluding data from one site from the training process and u…	A deep neural network was used to perform the classification task.	ANN	Autoencoder + MLP	The study reported the accuracy, sensitivity, and specificity for all classifiers, as well as the total time taken to train each model.	1035	Low (site-out)	Leave-site-out 5-fold cross-validation, DNN, UCLA as the site-out	66	69	63	ABIDE I - preprocessed (UCLA)	Yes (Leave-site-out 5-fold cross-validation)	98	54	44	37	16	17	28	Also tested the classifier with a 10-fold CV and a 5-fold intra-site procedure.	To evaluate the results obtained with deep learning, the performance of the model was compared with results of classifiers trained using Support Vector Machine (SVM) (Vapnik, 1998) and Random Forest (RF) (Ho, 1995).	-
Heinsfeld et al. (2018) - Identification (UM)	To apply deep learning algorithms to identify ASD patients from a large brain imaging dataset, based solely on the patients’ brain activation patterns.	ABIDE I - preprocessed	rs-fMRI	No	1035	No	Mean age was presented per site and subject group	No	-	No	The study was carried out using rs-fMRI data from the ABIDE I - Preprocessed. Data from 505 ASD individuals and 530 matched controls were included.	Pearson correlation	CC200	200	The evaluation of all models was based on a 10-fold cross-validation schema, which mixed data from all 17 sites while keeping the proportions between the different sites. The DNN model was also tested with: intra-site data with the same hyperparameters and 5-fold scheme; a LOOCV process to evaluate classifier performance across sites by excluding data from one site from the training process and u…	A deep neural network was used to perform the classification task.	ANN	Autoencoder + MLP	The study reported the accuracy, sensitivity, and specificity for all classifiers, as well as the total time taken to train each model.	1035	Low (site-out)	Leave-site-out 5-fold cross-validation, DNN, UM as the site-out	64	66	62	ABIDE I - preprocessed (UM)	Yes (Leave-site-out 5-fold cross-validation)	140	66	74	44	28	22	46	Also tested the classifier with a 10-fold CV and a 5-fold intra-site procedure.	To evaluate the results obtained with deep learning, the performance of the model was compared with results of classifiers trained using Support Vector Machine (SVM) (Vapnik, 1998) and Random Forest (RF) (Ho, 1995).	-
Heinsfeld et al. (2018) - Identification (USM)	To apply deep learning algorithms to identify ASD patients from a large brain imaging dataset, based solely on the patients’ brain activation patterns.	ABIDE I - preprocessed	rs-fMRI	No	1035	No	Mean age was presented per site and subject group	No	-	No	The study was carried out using rs-fMRI data from the ABIDE I - Preprocessed. Data from 505 ASD individuals and 530 matched controls were included.	Pearson correlation	CC200	200	The evaluation of all models was based on a 10-fold cross-validation schema, which mixed data from all 17 sites while keeping the proportions between the different sites. The DNN model was also tested with: intra-site data with the same hyperparameters and 5-fold scheme; a LOOCV process to evaluate classifier performance across sites by excluding data from one site from the training process and u…	A deep neural network was used to perform the classification task.	ANN	Autoencoder + MLP	The study reported the accuracy, sensitivity, and specificity for all classifiers, as well as the total time taken to train each model.	1035	Low (site-out)	Leave-site-out 5-fold cross-validation, DNN, USM as the site-out	64	69	58	ABIDE I - preprocessed (USM)	Yes (Leave-site-out 5-fold cross-validation)	71	46	25	32	10	14	15	Also tested the classifier with a 10-fold CV and a 5-fold intra-site procedure.	To evaluate the results obtained with deep learning, the performance of the model was compared with results of classifiers trained using Support Vector Machine (SVM) (Vapnik, 1998) and Random Forest (RF) (Ho, 1995).	-
Heinsfeld et al. (2018) - Identification (YALE)	To apply deep learning algorithms to identify ASD patients from a large brain imaging dataset, based solely on the patients’ brain activation patterns.	ABIDE I - preprocessed	rs-fMRI	No	1035	No	Mean age was presented per site and subject group	No	-	No	The study was carried out using rs-fMRI data from the ABIDE I - Preprocessed. Data from 505 ASD individuals and 530 matched controls were included.	Pearson correlation	CC200	200	The evaluation of all models was based on a 10-fold cross-validation schema, which mixed data from all 17 sites while keeping the proportions between the different sites. The DNN model was also tested with: intra-site data with the same hyperparameters and 5-fold scheme; a LOOCV process to evaluate classifier performance across sites by excluding data from one site from the training process and u…	A deep neural network was used to perform the classification task.	ANN	Autoencoder + MLP	The study reported the accuracy, sensitivity, and specificity for all classifiers, as well as the total time taken to train each model.	1035	Low (site-out)	Leave-site-out 5-fold cross-validation, DNN, YALE as the site-out	64	69	59	ABIDE I - preprocessed (YALE)	Yes (Leave-site-out 5-fold cross-validation)	56	28	28	19	11	9	17	Also tested the classifier with a 10-fold CV and a 5-fold intra-site procedure.	To evaluate the results obtained with deep learning, the performance of the model was compared with results of classifiers trained using Support Vector Machine (SVM) (Vapnik, 1998) and Random Forest (RF) (Ho, 1995).	-
Huang et al. (2018) - Enhancing	To propose a novel multiple network based framework to enhance the representation of functional connectivity networks by fusing the common and complementary information conveyed in multiple networks.	ABIDE	rs-fMRI	No	92 | 63	No	11.1 ± 2.3/11.0 ± 2.3 (7 - 15) | 12.5 ± 2.1/12.8 ± 1.7 (8 - 15)	Yes (7 - 15)	106.8 ± 17.4/113.3 ± 14.1| 102.0 ± 13.5/105.7 ± 10.4	-	The R-fMRI data used in the study were obtained from the ABIDE database. To prevent the effects of multi-site data during comparison, the performance of the proposed method was evaluated using just the R-fMRI data acquired at New York University (NYU) Langone Medical Center, the dataset with the largest sample size. 45 ASD and 47 socio-demographic-matched TD children aged between 7 and 15 years o…	Sparse regression model with group constraint, weighted clustering coefficients	AAL_116	116	A leave-one-out cross-validation (LOOCV) was used to evaluate the performance of the proposed method. Specifically, feature selection and parameter optimization were solely implemented on the training set via the inner cross-validations to guarantee automatic operation of the whole process and also to avoid the positively biased performance evaluation. To validate the proposed method, a validatio…	A multi-kernel support vector machine (SVM) was adopted to linearly fuse the selected features from FCNs with different levels of sparsity for ASD diagnosis. The standard linear SVM model was trained using the mixed-kernel matrix of the training set, and then used to identify ASD on the mixed-kernel matrix of the left out testing sample.	SVM	Multi	The study presented performance metrics including the accuracy (ACC), sensitivity (SEN), specificity (SPE), positive predictive value (PPV), and negative predictive value (NPV).	155	Low (nested/hold-out)	Proposed multiple network based method on combined dataset (NYU + UCLA_1)	73.08	74.29	71.67	ABIDE (NYU and UCLA_1)	Yes (10-fold)	155	79	76	59	22	20	54	The performance of the proposed method was compared with both single network methods and other multiple network methods for identifying ASD children from typically developing (TD) children. The performance of the modified version of weighted clustering coefficient was also compared with that proposed by Onnela et al. (2005). The effects of brain parcellation scheme on the proposed method was exam…	-	-
Huang et al. (2019) - Sparse (NYU)	To propose a novel sparse low-rank constrained multi-templates data based method for ASD diagnosis, which performs feature selection and adaptive local structure learning simultaneously.	ABIDE	rs-fMRI	No	171	No	(6 - 40)	No	-	-	All the subjects were collected from the ABIDE database, and the rs-fMRI scans were downloaded from the New York University (NYU) Langone Medical Center and the University of Michigan: sample 1 (UM_1). Among them, NYU dataset contained 171 subjects (73 ASD and 98 normal control (NC)), while UM_1 dataset included 82 subjects (36 ASD and 46 NC), respectively. The experiment included male and female…	FC networks using sparse and low-rank constraints (multi-template)	Multi	-	A nested 10-fold cross-validation was adopted to evaluate the performances of the competitive methods. Aiming to obtain the optimal parameters of each method, a 5-fold inner loop was used. Moreover, to avoid the biased result caused by the fold selection, the processing was repeated five times and the average of the results were reported.	The selected relevant features were fed into a linear support vector machine (SVM) classifier for classification.	SVM	Linear	To quantitatively estimate the diagnosis performances, the metrics of accuracy (ACC), sensitivity (SEN), precision (PREC), youden index (You), F-scores (F1), and area under the receiver operating characteristic (ROC) curve (AUC) were used.	171	Low (nested/hold-out)	Proposed multi-template approach, NYU dataset (the results were presented per site)	78.36	68.89	85.44	ABIDE (NYU)	Yes (10-fold)	171	73	98	50	14	23	84	The study compared the proposed method with other methods, i.e., Least absolute shrinkage and selection operator method (LASSO), Laplacian score (LS), and unsupervised feature selection with structured graph optimization (SOGFS). The experiments were performed using single- and multi-template methods.	-	-
Huang et al. (2019) - Sparse (UM1)	To propose a novel sparse low-rank constrained multi-templates data based method for ASD diagnosis, which performs feature selection and adaptive local structure learning simultaneously.	ABIDE	rs-fMRI	No	82	No	(6 - 40)	No	-	-	All the subjects were collected from the ABIDE database, and the rs-fMRI scans were downloaded from the New York University (NYU) Langone Medical Center and the University of Michigan: sample 1 (UM_1). Among them, NYU dataset contained 171 subjects (73 ASD and 98 normal control (NC)), while UM_1 dataset included 82 subjects (36 ASD and 46 NC), respectively. The experiment included male and female…	FC networks using sparse and low-rank constraints (multi-template)	Multi	-	A nested 10-fold cross-validation was adopted to evaluate the performances of the competitive methods. Aiming to obtain the optimal parameters of each method, a 5-fold inner loop was used. Moreover, to avoid the biased result caused by the fold selection, the processing was repeated five times and the average of the results were reported.	The selected relevant features were fed into a linear support vector machine (SVM) classifier for classification.	SVM	Linear	To quantitatively estimate the diagnosis performances, the metrics of accuracy (ACC), sensitivity (SEN), precision (PREC), youden index (You), F-scores (F1), and area under the receiver operating characteristic (ROC) curve (AUC) were used.	82	Low (nested/hold-out)	Proposed multi-template approach, UM1 dataset (the results were presented per site)	81.74	71.83	89.5	ABIDE (UM1)	Yes (10-fold)	82	36	46	26	5	10	41	The study compared the proposed method with other methods, i.e., Least absolute shrinkage and selection operator method (LASSO), Laplacian score (LS), and unsupervised feature selection with structured graph optimization (SOGFS). The experiments were performed using single- and multi-template methods.	-	-
Iidaka (2015) - Resting	To use rs-fMRI and neural network to classify control and ASD subjects.	ABIDE	rs-fMRI	No	640	No	13.2 ± 3.1 / 12.9 ± 3.0 (6 - 19)	Yes (6 - 19)	103 ± 17 / 110 ± 13 (41 - 148)	No	The data were collected from the ABIDE database. Only subjects under 20 years of age were used in the study. Brain images and related data from 312 subjects with ASD and 328 control subjects with typical development from 12 universities and research institutes were used (KKI, LEU, NYU, OHSU, OLIN, PITT, SDSU, STAN, TRIN, UCLA, USM, YALE).	Cohen's d	AAL_90	90	The prediction accuracy was computed by using leave-one-out cross-validation (LOOCV). To confirm the reliability of the results of LOOCV, 2-, 10-, and 50-fold cross-validation (CV) of PNN was conducted by using the same correlation matrices of 640 subjects as those entered into the LOOCV.	A probabilistic neural network (PNN) was used for classification.	ANN	PNN	The study reported accuracy, sensitivity, specificity, positive prediction value (PPV), negative prediction value (NPV), and corrected PPV and NPV.	640	High	ES of .16, 10-fold CV, PNN, entire dataset	86.9	85.9	87.8	ABIDE (KKI, LEU, NYU, OHSU, OLIN, PITT, SDSU, STAN, TRIN, UCLA, USM, YALE)	Yes (10-fold)	640	312	328	268	40	44	288	LOOCV, and 2- and 50-fold CV approachs were also tested. Also, the accuracy data was compared across institutes, MRI vendors, eyes open/closed conditions, sex, age, handedness, full-scale IQ, mecication status, and head movement groups.	-	-
Jun et al. (2017) - Region	To propose a novel method that directly models the temporal stochastic patterns inherent in BOLD signals for each ROI individually.	ABIDE I - preprocessed	rs-fMRI	No	120	-	-	-	-	-	Preprocessed rs-fMRI data were acquired from the University of Michigan (UM) open to the public in the ABIDE. The samples were 120 subjects in total, including 47 ASD, and 73 TD.	Mean time series	AAL_116	116	10-fold cross-validation: the samples of each class (ASD and NC) were partitioned into 10 folds and the samples of one fold were used for test while those of the remaining folds were used for training. The process was repeated 10 times and the average of the results were reported. The model parameter C was choose by nested cross-validation.	A linear SVM was used for classification.	SVM	Linear	The study reported accuracy, sensitivity, specificity, and AUC.	120	Low (nested/hold-out)	Proposed method, standard SVM	90.09	85.5	93.21	ABIDE I - preprocessed (UM)	Yes (10-fold)	120	47	73	40	5	7	68	The proposed method was compared with two existing methods in literature which estimated functional connectivity with (i) Pearson correlation, and (ii) sliding window-based Dynamic Functional Network (sDFN) (all the competing methods commonly used standard and l1-norm SVM for classification).	Two different SVM models were considered, namely, standard SVM and an l1-norm SVM.	-
Kam et al. (2017) - Multiple (NYU)	To propose a novel framework to model multiple networks of rs-fMRI with data-driven approaches.	ABIDE I - preprocessed	rs-fMRI	No	263	-	Under 20	Yes (under 20)	-	-	Preprocessed rs-fMRI data were acquired from the University of Michigan (UM) and the New York University (NYU) Langone Medical Center. These were the largest number of samples (149 subjects from UM and 184 subjects from NYU, in total) in the ABIDE. From each dataset, only subjects under 20 years old were considered and subjects rejected by the manual inspection conducted by ABIDE were removed. In…	Pearson correlation (group, seed-based FCs clustered)	AAL_116	116	A 10-fold cross-validation technique was adopted in all the steps of the proposed method when considering the UM and NYU datasets separately. For the tests combining the two datasets, half of the samples from each dataset were used for training and the other half for testing. To optimize the SVM parameter, a nested 10-fold cross-validation technique was used.	Multiple clusters were constructed with different functional roles, and the features of FCs and classifiers for each cluster were learnt through DRBMs. In the testing phase, given FCs from the testing sample, each DRBM probabilistically determined whether a test sample was an example of ASD or NC. The probability of outputs was considered to be the decisional confidence of DRBMs. Based on the DRB…	ANN	DRBM	The study reported accuracy, sensitivity, specificity, positive predictive value, and negative predictive value. Also, to interpret the relevance of the sensitivity and specificity for clinical diagnosis, the likelihood ratios (LRs) were considered.	130	High	mcDRBM, NYU	75.24	61.33	85.71	ABIDE I - preprocessed (NYU)	Yes (10-fold)	130	58	72	36	10	22	62	Also tested the classifier combining the two datasets, using half of the samples from each dataset for training and the other half for testing.	To validate the effectiveness of the proposed method, it was compared with a SVM, a recursive feature elimination based SVM (RSVM), and a graph theory-based SVM (GSVM), using a linear SVM as classifier. All the methods adopted both single cluster (sc) and multiple cluster (mc) approaches.	-
Kam et al. (2017) - Multiple (UM)	To propose a novel framework to model multiple networks of rs-fMRI with data-driven approaches.	ABIDE I - preprocessed	rs-fMRI	No	263	-	Under 20	Yes (under 20)	-	-	Preprocessed rs-fMRI data were acquired from the University of Michigan (UM) and the New York University (NYU) Langone Medical Center. These were the largest number of samples (149 subjects from UM and 184 subjects from NYU, in total) in the ABIDE. From each dataset, only subjects under 20 years old were considered and subjects rejected by the manual inspection conducted by ABIDE were removed. In…	Pearson correlation (group, seed-based FCs clustered)	AAL_116	116	A 10-fold cross-validation technique was adopted in all the steps of the proposed method when considering the UM and NYU datasets separately. For the tests combining the two datasets, half of the samples from each dataset were used for training and the other half for testing. To optimize the SVM parameter, a nested 10-fold cross-validation technique was used.	Multiple clusters were constructed with different functional roles, and the features of FCs and classifiers for each cluster were learnt through DRBMs. In the testing phase, given FCs from the testing sample, each DRBM probabilistically determined whether a test sample was an example of ASD or NC. The probability of outputs was considered to be the decisional confidence of DRBMs. Based on the DRB…	ANN	DRBM	The study reported accuracy, sensitivity, specificity, positive predictive value, and negative predictive value. Also, to interpret the relevance of the sensitivity and specificity for clinical diagnosis, the likelihood ratios (LRs) were considered.	133	High	mcDRBM, UM	80.82	75.48	85	ABIDE I - preprocessed (UM)	Yes (10-fold)	133	61	72	46	11	15	61	Also tested the classifier combining the two datasets, using half of the samples from each dataset for training and the other half for testing.	To validate the effectiveness of the proposed method, it was compared with a SVM, a recursive feature elimination based SVM (RSVM), and a graph theory-based SVM (GSVM), using a linear SVM as classifier. All the methods adopted both single cluster (sc) and multiple cluster (mc) approaches.	-
Kassraian et al. (2016) - Promises	To describe potential classification pipelines for ASD, as an example of a psychiatric disorder, comparing several popular ML classifiers. In a tutorial style, the objective was to explain the rationale of each classification approach, clarify the underlying assumptions, and discuss possible pitfalls and challenges.	ABIDE	rs-fMRI	No	154	Yes (only males)	Under 40	No (under 40)	Intelligence quotient (IQ) above 80 .	Yes (above 80)	The study was based on rs-fMRI data of 154 subjects from the ABIDE database. Underrepresented subjects were excluded, including: female subjects (12%), subjects older than 40 years (8%), and those with an intelligence quotient (IQ) below 80 (8%). Subjects with strong artifacts due to head movements were also excluded. The data was balanced per site, meaning that the same number of ASD subjects as…	Pearson correlation (z-transformed)	CC200	200	The performance of each classifier was assessed by nested cross-validation: 10-folds were used in the outer cross-validation loop for the performance estimation, and 10-folds were used in the inner cross-validation loop to determine the optimal threshold value t for feature selection, or the optimal regularization parameter for lasso-regularized logistic regression.	Several classifiers were applied to the multisite ABIDE dataset. Also, the best performing classifier was took and applied to the dataset after reducing site-induced variability.	M	Linear	The study reported accuracy, sensitivity, and specificity.	154	Low (nested/hold-out)	Nested 10-fold cross-validation, L-SVM, without reducing site-induced variability	63	62	64	ABIDE	Yes (10-fold)	154	77	77	48	28	29	49	Also, the best performing classifier (L-SVM) was took and applied to the dataset after reducing site-induced variability. The resulting classification accuracy increased from 63 to 68%.	Several classifiers were tested: Logistic Regression, Lasso-Regularized Logistic Regression, L-SVM, Probabilistic Neural Networks, Linear Discriminant Analysis, and Gaussian Naïve Bayes.	-
Kazeminejad et al. (2019) - importance (>30)	To examine how the choice of discarding or not the anti-correlations of functional connections in the brain affects the performance of a support vector machine (SVM) model for classifying autism spectrum disorder.	ABIDE I - preprocessed	rs-fMRI	No	47	No	Mean age was presented per sex and subject group	Yes (>30)	-	-	The study used the dataset from the ABIDE I – preprocessed. Some of the downloaded time-series contained only zero values. These time-series were discarded from further analysis. The subjects were split into five age groups. The age range in each age group was initially kept at 5 however this resulted in some groups having very few subjects. The final split contained the following age groups: 5-1…	Graph metrics	AAL_116	116	The models were evaluated based on 10-fold Cross-Validation.	The classification was performed using an SVM with Gaussian kernel.	SVM	Gaussian	The study reported accuracy, sensitivity, specificity and F1 score.	47	Unclear	Proposed approach using the anti-correlation pipeline and the group with >30 years.	96.2	90.5	100	ABIDE I - preprocessed	Yes (10-fold)	47	28	19	25	0	3	19	The subjects were split and tested into five separated age groups. Three different pipelines were obtained and tested based on selecting only the positive values, only the negative values, or taking the absolute value of the correlation matrix.	-	-
Kazeminejad et al. (2019) - importance (10 - 15)	To examine how the choice of discarding or not the anti-correlations of functional connections in the brain affects the performance of a support vector machine (SVM) model for classifying autism spectrum disorder.	ABIDE I - preprocessed	rs-fMRI	No	341	No	Mean age was presented per sex and subject group	Yes (10 - 15)	-	-	The study used the dataset from the ABIDE I – preprocessed. Some of the downloaded time-series contained only zero values. These time-series were discarded from further analysis. The subjects were split into five age groups. The age range in each age group was initially kept at 5 however this resulted in some groups having very few subjects. The final split contained the following age groups: 5-1…	Graph metrics	AAL_116	116	The models were evaluated based on 10-fold Cross-Validation.	The classification was performed using an SVM with Gaussian kernel.	SVM	Gaussian	The study reported accuracy, sensitivity, specificity and F1 score.	341	Unclear	Proposed approach using the anti-correlation pipeline and the group with 10 - 15 years.	76.3	79.6	72.4	ABIDE I - preprocessed	Yes (10-fold)	341	156	185	124	51	32	134	The subjects were split and tested into five separated age groups. Three different pipelines were obtained and tested based on selecting only the positive values, only the negative values, or taking the absolute value of the correlation matrix.	-	-
Kazeminejad et al. (2019) - importance (15 - 20)	To examine how the choice of discarding or not the anti-correlations of functional connections in the brain affects the performance of a support vector machine (SVM) model for classifying autism spectrum disorder.	ABIDE I - preprocessed	rs-fMRI	No	186	No	Mean age was presented per sex and subject group	Yes (15 - 20)	-	-	The study used the dataset from the ABIDE I – preprocessed. Some of the downloaded time-series contained only zero values. These time-series were discarded from further analysis. The subjects were split into five age groups. The age range in each age group was initially kept at 5 however this resulted in some groups having very few subjects. The final split contained the following age groups: 5-1…	Graph metrics	AAL_116	116	The models were evaluated based on 10-fold Cross-Validation.	The classification was performed using an SVM with Gaussian kernel.	SVM	Gaussian	The study reported accuracy, sensitivity, specificity and F1 score.	186	Unclear	Proposed approach using the anti-correlation pipeline and the group with 15 - 20 years.	82.1	83.8	80.2	ABIDE I - preprocessed	Yes (10-fold)	186	89	97	75	19	14	78	The subjects were split and tested into five separated age groups. Three different pipelines were obtained and tested based on selecting only the positive values, only the negative values, or taking the absolute value of the correlation matrix.	-	-
Kazeminejad et al. (2019) - importance (20 - 30)	To examine how the choice of discarding or not the anti-correlations of functional connections in the brain affects the performance of a support vector machine (SVM) model for classifying autism spectrum disorder.	ABIDE I - preprocessed	rs-fMRI	No	134	No	Mean age was presented per sex and subject group	Yes (20 - 30)	-	-	The study used the dataset from the ABIDE I – preprocessed. Some of the downloaded time-series contained only zero values. These time-series were discarded from further analysis. The subjects were split into five age groups. The age range in each age group was initially kept at 5 however this resulted in some groups having very few subjects. The final split contained the following age groups: 5-1…	Graph metrics	AAL_116	116	The models were evaluated based on 10-fold Cross-Validation.	The classification was performed using an SVM with Gaussian kernel.	SVM	Gaussian	The study reported accuracy, sensitivity, specificity and F1 score.	134	Unclear	Proposed approach using the anti-correlation pipeline and the group with 20 - 30 years.	88.4	98.8	73.2	ABIDE I - preprocessed	Yes (10-fold)	134	54	80	53	21	1	59	The subjects were split and tested into five separated age groups. Three different pipelines were obtained and tested based on selecting only the positive values, only the negative values, or taking the absolute value of the correlation matrix.	-	-
Kazeminejad et al. (2019) - importance (5 - 10)	To examine how the choice of discarding or not the anti-correlations of functional connections in the brain affects the performance of a support vector machine (SVM) model for classifying autism spectrum disorder.	ABIDE I - preprocessed	rs-fMRI	No	109	No	Mean age was presented per sex and subject group	Yes (5 - 10)	-	-	The study used the dataset from the ABIDE I – preprocessed. Some of the downloaded time-series contained only zero values. These time-series were discarded from further analysis. The subjects were split into five age groups. The age range in each age group was initially kept at 5 however this resulted in some groups having very few subjects. The final split contained the following age groups: 5-1…	Graph metrics	AAL_116	116	The models were evaluated based on 10-fold Cross-Validation.	The classification was performed using an SVM with Gaussian kernel.	SVM	Gaussian	The study reported accuracy, sensitivity, specificity and F1 score.	109	Unclear	Proposed approach using the anti-correlation pipeline and the group with 5 - 10 years.	89.9	91.8	87.5	ABIDE I - preprocessed	Yes (10-fold)	109	48	61	44	8	4	53	The subjects were split and tested into five separated age groups. Three different pipelines were obtained and tested based on selecting only the positive values, only the negative values, or taking the absolute value of the correlation matrix.	-	-
Kazeminejad et al. (2019) - Topological (10 - 15)	To introduce a new biomarker extraction pipeline for ASD that relies on the use of graph theoretical metrics of fMRI-based functional connectivity to inform a support vector machine (SVM).	ABIDE I - preprocessed	rs-fMRI	No	341	-	Mean age was presented per site and subject group, but the dataset was split into 5 age ranges (5 - 10; 10 - 15; 15 - 20; 20 - 30; 30 - 65)	Yes (10 - 15)	-	-	The ABIDE I – preprocessed was used. Any subject that had a consistently 0 time-series was omitted from the dataset. To minimize the effects of age on the results, the dataset was split into 5 age ranges with 5-year increments for the first three step and a 10 year and unlimited increment for the final two. This was done in order to ensure that no age range will have a very small number of subjec…	Graph metrics	AAL_116	116	All classification metrics were acquired using a 10-fold stratified cross validation test with the data folds being the same for all algorithms. The risk of overfitting was minimized by using three limiting approaches. First, the simplest kernel (linear) was used for the SVM. Second, only 10 features were used to learn to classify between 104 subjects. Finally, using 10-fold cross validation ensu…	A Gaussian kernel SVM was used for classification.	SVM	Gaussian	The study reported accuracy, sensitivity and specificity.	341	High	10 - 15 years using the concatenation pipeline	69	55	80	ABIDE I - preprocessed (KKI, LEUVEN2, MAXMUND, NYU, OHSU, OLIN, PITT, SDSU, STANFORD, TRINITY, UCLA1, UCLA2, UM1, UM2, USM, YALE)	Yes (10-fold)	341	156	185	86	37	70	148	To extract the whole-brain functional connectivity network of each subject, each ROI was seen as a network node and a measure of connectivity was used to connect these nodes. Spearman’s rank correlation coefficient, the percentage-bend correlation and partial correlation were tested as the correlation based measures of connectivity. Sparse Inverse Covariance Estimation (SICE) and mutual informati…	-	-
Kazeminejad et al. (2019) - Topological (15 - 20)	To introduce a new biomarker extraction pipeline for ASD that relies on the use of graph theoretical metrics of fMRI-based functional connectivity to inform a support vector machine (SVM).	ABIDE I - preprocessed	rs-fMRI	No	186	-	Mean age was presented per site and subject group, but the dataset was split into 5 age ranges (5 - 10; 10 - 15; 15 - 20; 20 - 30; 30 - 65)	Yes (15 - 20)	-	-	The ABIDE I – preprocessed was used. Any subject that had a consistently 0 time-series was omitted from the dataset. To minimize the effects of age on the results, the dataset was split into 5 age ranges with 5-year increments for the first three step and a 10 year and unlimited increment for the final two. This was done in order to ensure that no age range will have a very small number of subjec…	Graph metrics	AAL_116	116	All classification metrics were acquired using a 10-fold stratified cross validation test with the data folds being the same for all algorithms. The risk of overfitting was minimized by using three limiting approaches. First, the simplest kernel (linear) was used for the SVM. Second, only 10 features were used to learn to classify between 104 subjects. Finally, using 10-fold cross validation ensu…	A Gaussian kernel SVM was used for classification.	SVM	Gaussian	The study reported accuracy, sensitivity and specificity.	186	High	15 - 20 years using the spearman pipeline	78	76	80	ABIDE I - preprocessed (CALTECH, LEUVEN1, LEUVEN2, MAXMUNA, MAXMUND, NYU, OHSU, OLIN, PITT, SDSU, TRINITY, UCLA1, UCLA2, UM1, UM2, USM, YALE)	Yes (10-fold)	186	89	97	68	19	21	78	To extract the whole-brain functional connectivity network of each subject, each ROI was seen as a network node and a measure of connectivity was used to connect these nodes. Spearman’s rank correlation coefficient, the percentage-bend correlation and partial correlation were tested as the correlation based measures of connectivity. Sparse Inverse Covariance Estimation (SICE) and mutual informati…	-	-
Kazeminejad et al. (2019) - Topological (20 - 30)	To introduce a new biomarker extraction pipeline for ASD that relies on the use of graph theoretical metrics of fMRI-based functional connectivity to inform a support vector machine (SVM).	ABIDE I - preprocessed	rs-fMRI	No	133	-	Mean age was presented per site and subject group, but the dataset was split into 5 age ranges (5 - 10; 10 - 15; 15 - 20; 20 - 30; 30 - 65)	Yes (20 - 30)	-	-	The ABIDE I – preprocessed was used. Any subject that had a consistently 0 time-series was omitted from the dataset. To minimize the effects of age on the results, the dataset was split into 5 age ranges with 5-year increments for the first three step and a 10 year and unlimited increment for the final two. This was done in order to ensure that no age range will have a very small number of subjec…	Graph metrics	AAL_116	116	All classification metrics were acquired using a 10-fold stratified cross validation test with the data folds being the same for all algorithms. The risk of overfitting was minimized by using three limiting approaches. First, the simplest kernel (linear) was used for the SVM. Second, only 10 features were used to learn to classify between 104 subjects. Finally, using 10-fold cross validation ensu…	A Gaussian kernel SVM was used for classification.	SVM	Gaussian	The study reported accuracy, sensitivity and specificity.	133	High	20 - 30 years using the mutual information pipeline	80	69	87	ABIDE I - preprocessed (CALTECH, CMUA, LEUVEN1, MAXMUNA, MAXMUNB, MAXMUNC, NYU, OLIN, PITT, SBL, TRINITY, UM2, USM)	Yes (10-fold)	133	53	80	37	10	16	70	To extract the whole-brain functional connectivity network of each subject, each ROI was seen as a network node and a measure of connectivity was used to connect these nodes. Spearman’s rank correlation coefficient, the percentage-bend correlation and partial correlation were tested as the correlation based measures of connectivity. Sparse Inverse Covariance Estimation (SICE) and mutual informati…	-	-
[truncated: 89 more rows]

## Sheet: QUADAS-2
QUADAS-2 FIRST APPLICATION (All selected articles)
	Patient selection							Index test				Reference standard					Flow and timing
	Risk of bias					Applicability		Risk of bias		Applicability		Risk of bias				Applicability	Risk of bias
Article	Patient sampling	Was a consecutive or random sample of patients enrolled?	Was a case control design avoided?	Did the study avoid inappropriate exclusions?	Could the selection of patients have introduced bias?	Patient characteristics and setting	Are there concerns that the included patients and setting do not match the review question?	Index tests and validation process	Could the conduct or interpretation of the index test have introduced bias?	Was the test conducted using only rs-fMRI information or information that would be known in a real application?	Are there concerns that the index test, its conduct, or interpretation differ from the review question?	Target condition and reference standard(s)	Is the reference standards likely to correctly classify the target condition?	Were the reference standard results interpreted without knowledge of the results of the index tests?	Could the reference standard, its conduct, or its interpretation have introduced bias?	Are there concerns that the target condition as defined by the reference standard does not match the question?	Flow and timing	Was there an appropriate interval between index test and reference standard?	Did all patients receive the same reference standard?	Were all patients included in the analysis?	Could the patient flow have introduced bias?
[truncated: 94 more rows]

## Sheet: Q-2 (meta-analysis)
QUADAS-2 SECOND APPLICATION (Articles selected for the meta-analysis)
[truncated: 63 more rows]
