# Supplementary material for: rs-fMRI and machine learning for ASD diagnosis: a systematic review and meta-analysis
Source: Sci Rep. 2022 Apr 11;12:6030. doi: 10.1038/s41598-022-09821-6 (PMC9001715; doi:10.1038/s41598-022-09821-6)
Supplement: Supplementary file 6 — Supplementary Table S5. [file 41598_2022_9821_MOESM6_ESM.xlsx]

## Sheet: Main analysis
	RESULTS OF THE MAIN ANALYSIS
				Summary Estimate with 95% CI	p-value(s)
	Overall		Sensitivity	0.738 (0.718 - 0.758)
			Specificity	0.748 (0.723 - 0.771)
	Type of ML technique	SVM	Sensitivity	0.763 (0.732 - 0.792)
			Specificity	0.775 (0.737 - 0.808)
		ANN	Sensitivity	0.684 (0.650 - 0.715)	p = 0.002
			Specificity	0.702 (0.662 - 0.739)	p = 0.008
	Sub-type (SVM)	L-SVM	Sensitivity	0.739 (0.702 - 0.772)
			Specificity	0.775 (0.733 - 0.812)
		SVM - other	Sensitivity	0.799 (0.737 - 0.850)	p = 0.179
			Specificity	0.767 (0.688 - 0.830)	p = 0.619
	Sub-type (ANN)	CNN	Sensitivity	0.667 (0.663 - 0.699)
			Specificity	0.701 (0.663 - 0.737)
		ANN - other	Sensitivity	0.703 (0.658 - 0.744)	p = 107
			Specificity	0.712 (0.655 - 0.764)	p = 726
	L-SVM x CNN	L-SVM	Sensitivity	0.739 (0.702 - 0.772)
			Specificity	0.775 (0.733 - 0.812)
		CNN	Sensitivity	0.667 (0.663 - 0.699)	p = 0.009
			Specificity	0.701 (0.663 - 0.737)	p = 0.024
	Year of publication	Overall	Sensitivity		p = 0.250
			Specificity		p = 0.283
		SVM subgroup	Sensitivity		p = 0.913
			Specificity		p = 0.537
		ANN subgroup	Sensitivity		p = 0.062
			Specificity		p = 0.242
	Sample size	Overall	Sensitivity		p = 0.004
			Specificity		p < 0.001
		SVM subgroup	Sensitivity		p = 0.152
			Specificity		p = 0.001
		ANN subgroup	Sensitivity		p = 0.414
			Specificity		p = 0.124
	Sex	Males and females	Sensitivity	0.745 (0.721 - 0.769)
			Specificity	0.731 (0.701 - 0.760)
		Only males	Sensitivity	0.688 (0.618 - 0.751)	p = 0.176
			Specificity	0.724 (0.660 - 0.781)	p = 0.934
	Mean FIQ	ASD	Sensitivity		p = 0.456
			Specificity		p = 0.993
		TD	Sensitivity		p = 0.654
			Specificity		p = 0.567
	FIQ	High- and low-functioning	Sensitivity	0.728 (0.684 - 0.768)
			Specificity	0.694 (0.635 - 0.747)
		Only high-functioning	Sensitivity	0.697 (0.642 - 0.746)	p = 0.544
			Specificity	0.724 (0.650 - 0.788)	p = 0.501
	Mean age	ASD	Sensitivity		p = 0.386
			Specificity		p = 0.352
		TD	Sensitivity		p = 0.333
			Specificity		p = 0.196
	Age	Under 18 y.o.	Sensitivity	0.767 (0.718 - 0.810)
			Specificity	0.776 (0.730 - 0.816)
		Under and above 18 y.o.	Sensitivity	0.723 (0.695 - 0.750)	p = 0.225
			Specificity	0.705 (0.666 - 0.741)	p = 0.020
	Age (SVM)	Under 18 y.o.	Sensitivity	0.736 (0.663 - 0.798)
			Specificity	0.762 (0.692 - 0.820)
		Under and above 18 y.o.	Sensitivity	0.733 (0.689 - 0.773)	p = 0.790
			Specificity	0.726 (0.658 - 0.785)	p = 0.427
	Data type	Only rs-fMRI	Sensitivity	0.728 (0.706 - 0.748)
			Specificity	0.739 (0.713 - 0.764)
		rs-fMRI + other data types	Sensitivity	0.847 (0.785 - 0.894)	p = 0.002
			Specificity	0.810 (0.741 - 0.863)	p = 0.047
	Database	ABIDE without version	Sensitivity	0.771 (0.732 - 0.806)
			Specificity	0.772 (0.720 - 0.817)
		ABIDE I preprocessed	Sensitivity	0.720 (0.690 - 0.749)	p = 0.046*	*Compared to ABIDE without version
			Specificity	0.721 (0.685 - 0.755)	p = 0.130*
		ABIDE I + ABIDE II	Sensitivity	0.692 (0.658 - 0.724)	p = 0.043*; p = 0.631**	**Compared to ABIDE I preprocessed
			Specificity	0.733 (0.684 - 0.777)	p = 0.447*; p = 0.630**
	Database (only SVM)	ABIDE without version	Sensitivity	0.752 (0.687 - 0.807)
			Specificity	0.763 (0.663 - 0.84)
		ABIDE I preprocessed	Sensitivity	0.760 (0.707 - 0.805)	p = 0.756
			Specificity	0.764 (0.706 - 0.814)	p = 0.731
	ABIDE (any) x others	ABIDE (any)	Sensitivity	0.732 (0.711 - 0.752)
			Specificity	0.741 (0.716 - 0.765)
		Others	Sensitivity	0.818 (0.734 - 0.881)	p = 0.024
			Specificity	0.830 (0.725 - 0.900)	p = 0.045
	Atlas	AAL116	Sensitivity	0.777 (0.737 - 0.812)
			Specificity	0.782 (0.728 - 0.829)
		AAL90	Sensitivity	0.692 (0.614 - 0.760)	p = 0.054~	~Compared to AAL116
			Specificity	0.749 (0.687 - 0.801)	p = 0.397~
		CC200	Sensitivity	0.680 (0.654 - 0.704)	p = 0.001~; p = 0.560~~	~~Compared to AAL90
			Specificity	0.644 (0.607 - 0.679)	p < 0.001~; p = 0.001~~
	Number of ROIs	Overall	Sensitivity		p = 0.043
			Specificity		p = 0.018
		SVM subgroup	Sensitivity		p = 0.029
			Specificity		p = 0.089
		ANN subgroup	Sensitivity		p = 0.557
			Specificity		p = 0.016
	RoB of the index test	Low	Sensitivity	0.721 (0.696 - 0.744)
			Specificity	0.699 (0.662 - 0.733)
		Unclear	Sensitivity	0.805 (0.761 - 0.842)	p = 0.003¹	¹Compared to Low
			Specificity	0.813 (0.769 - 0.850)	p < 0.001¹
		High	Sensitivity	0.701 (0.663 - 0.735)	p = 0.373¹; p = 0.001²	²Compared to Unclear
			Specificity	0.766 (0.732 - 0.798)	p = 0.011¹; p = 0.127²
	RoB of the index test (split)	Low (temporal/geographic)	Sensitivity	0.704 (0.673 - 0.733)
			Specificity	0.679 (0.642 - 0.713)
		Low (split-sample)	Sensitivity	0.730 (0.691 - 0.765)	p = 0.451'	'Compared to Low (temporal/geographic)
			Specificity	0.721 (0.651 - 0.782)	p = 0.441'
		Unclear	Sensitivity	0.805 (0.761 - 0.842)	p = 0.005'; p = 0.024''	''Compared to Low (split-sample)
			Specificity	0.813 (0.769 - 0.850)	p < 0.001'; p = 0.010''
		High	Sensitivity	0.701 (0.663 - 0.735)	p = 0.715'; p = 0.291''; p = 0.001'''	'''Compared to Unclear
			Specificity	0.766 (0.732 - 0.798)	p = 0.001'; p = 0.148''; p = 0.127'''
	Low RoB	One	Sensitivity	0.751 (0.720 - 0.780)
			Specificity	0.784 (0.755 - 0.811)
		Two	Sensitivity	0.719 (0.694 - 0.744)	p = 0.236
			Specificity	0.696 (0.659 - 0.730)	p < 0.001
	Feature	PC	Sensitivity	0.689 (0.668 - 0.709)
			Specificity	0.683 (0.643 - 0.721)
		PC (Fisher)	Sensitivity	0.767 (0.713 - 0.813)	p = 0.001^	^Compared to PC
			Specificity	0.810 (0.756 - 0.854)	p < 0.001^
		Other	Sensitivity	0.735 (0.706 - 0.762)	p = 0.031^; p = 0.173^^	^^Compared to PC (Fisher)
			Specificity	0.747 (0.710 - 0.780)	p = 0.024^; p = 0.072^^
