# Supplementary material for: rs-fMRI and machine learning for ASD diagnosis: a systematic review and meta-analysis
Source: Sci Rep. 2022 Apr 11;12:6030. doi: 10.1038/s41598-022-09821-6 (PMC9001715; doi:10.1038/s41598-022-09821-6)
Supplement: Supplementary file 7 — Supplementary Table S6. [file 41598_2022_9821_MOESM7_ESM.xlsx]

## Sheet: Plan1
	RESULTS OF THE SENSITIVITY ANALYSIS USING DIFFERENT AGE THRESHOLDS
				Summary Estimate with 95% CI	p-value
	Age (18)	Under 18 y.o.	Sensitivity	0.767 (0.718 - 0.810)
			Specificity	0.776 (0.730 - 0.816)
		Under and above 18 y.o.	Sensitivity	0.723 (0.695 - 0.750)	p = 0.225
			Specificity	0.705 (0.666 - 0.741)	p = 0.020
	Age (19)	Under 19 y.o.	Sensitivity	0.776 (0.728 - 0.817)
			Specificity	0.781 (0.738 - 0.818)
		Under and above 19 y.o.	Sensitivity	0.723 (0.695 - 0.750)	p = 0.102
			Specificity	0.705 (0.666 - 0.741)	p = 0.009
	Age (20)	Under 20 y.o.	Sensitivity	0.768 (0.726 - 0.806)
			Specificity	0.787 (0.751 - 0.819)
		Under and above 20 y.o.	Sensitivity	0.723 (0.695 - 0.750)	p = 0.103
			Specificity	0.705 (0.666 - 0.741)	p = 0.002
	Age (21)	Under 21 y.o.	Sensitivity	0.768 (0.726 - 0.806)
			Specificity	0.787 (0.751 - 0.819)
		Under and above 21 y.o.	Sensitivity	0.723 (0.695 - 0.750)	p = 0.103
			Specificity	0.705 (0.666 - 0.741)	p = 0.002
	Age (18 - SVM)	Under 18 y.o.	Sensitivity	0.736 (0.663 - 0.798)
			Specificity	0.762 (0.692 - 0.820)
		Under and above 18 y.o.	Sensitivity	0.733 (0.689 - 0.773)	p = 0.790
			Specificity	0.726 (0.658 - 0.785)	p = 0.427
	Age (19 - SVM)	Under 19 y.o.	Sensitivity	0.758 (0.688 - 0.817)
			Specificity	0.776 (0.715 - 0.827)
		Under and above 19 y.o.	Sensitivity	0.733 (0.689 - 0.773)	p = 0.811
			Specificity	0.726 (0.658 - 0.785)	p = 0.250
	Age (20 - SVM)	Under 20 y.o.	Sensitivity	0.763 (0.702 - 0.815)
			Specificity	0.778 (0.727 - 0.822)
		Under and above 20 y.o.	Sensitivity	0.733 (0.689 - 0.773)	p = 0.659
			Specificity	0.726 (0.658 - 0.785)	p = 0.186
	Age (21 - SVM)	Under 21 y.o.	Sensitivity	0.763 (0.702 - 0.815)
			Specificity	0.778 (0.727 - 0.822)
		Under and above 21 y.o.	Sensitivity	0.733 (0.689 - 0.773)	p = 0.659
			Specificity	0.726 (0.658 - 0.785)	p = 0.186
