# Supplementary material for: rs-fMRI and machine learning for ASD diagnosis: a systematic review and meta-analysis
Source: Sci Rep. 2022 Apr 11;12:6030. doi: 10.1038/s41598-022-09821-6 (PMC9001715; doi:10.1038/s41598-022-09821-6)
Supplement: Supplementary file 8 — Supplementary Table S7. [file 41598_2022_9821_MOESM8_ESM.xlsx]

## Sheet: Plan1
	RESULTS OF THE SENSITIVITY ANALYSIS INCLUDING THREE OF THE ARTICLES THAT WERE EXCLUDED (BAR CHARTS AND OOB/EXTERNAL)
				Summary Estimate with 95% CI	p-value(s)
	Overall		Sensitivity	0.737 (0.717 - 0.756)
			Specificity	0.75 (0.727 - 0.772)
	Type of ML technique	SVM	Sensitivity	0.766 (0.734 - 0.794)
			Specificity	0.776 (0.739 - 0.809)
		ANN	Sensitivity	0.684 (0.650 - 0.715)	p = 0.001
			Specificity	0.702 (0.662 - 0.739)	p = 0.006
	Sub-type (SVM)	L-SVM	Sensitivity	0.739 (0.702 - 0.772)
			Specificity	0.775 (0.733 - 0.812)
		SVM - other	Sensitivity	0.802 (0.743 - 0.850)	p = 0.134
			Specificity	0.769 (0.696 - 0.830)	p = 0.678
	Year of publication	Overall	Sensitivity		p = 0.193
			Specificity		p = 0.288
		SVM subgroup	Sensitivity		p = 0.740
			Specificity		p = 0.613
	Sample size	Overall	Sensitivity		p = 0.005
			Specificity		p < 0.001
		SVM subgroup	Sensitivity		p = 0.125
			Specificity		p = 0.001
	Sex	Males and females	Sensitivity	0.741 (0.717 - 0.764)
			Specificity	0.735 (0.705 - 0.762)
		Only males	Sensitivity	0.688 (0.618 - 0.751)	p = 0.211
			Specificity	0.724 (0.660 - 0.781)	p = 0.881
	FIQ	High- and low-functioning	Sensitivity	0.724 (0.681 - 0.764)
			Specificity	0.696 (0.639 - 0.748)
		Only high-functioning	Sensitivity	0.697 (0.642 - 0.746)	p = 0.618
			Specificity	0.724 (0.650 - 0.788)	p = 0.520
	Mean age	ASD	Sensitivity		p = 0.464
			Specificity		p = 0.332
		TD	Sensitivity		p = 0.409
			Specificity		p = 0.181
	Age	Under 18 y.o.	Sensitivity	0.767 (0.718 - 0.810)
			Specificity	0.776 (0.730 - 0.816)
		Under and above 18 y.o.	Sensitivity	0.719 (0.691 - 0.744)	p = 0.161
			Specificity	0.712 (0.675 - 0.746)	p = 0.032
	Data type	Only rs-fMRI	Sensitivity	0.726 (0.705 - 0.746)
			Specificity	0.742 (0.717 - 0.766)
		rs-fMRI + other data types	Sensitivity	0.847 (0.785 - 0.894)	p = 0.002
			Specificity	0.810 (0.741 - 0.863)	p = 0.057
	Database	ABIDE without version	Sensitivity	0.762 (0.724 - 0.796)
			Specificity	0.776 (0.729 - 0.816)
		ABIDE I preprocessed	Sensitivity	0.720 (0.690 - 0.749)	p = 0.097*	*Compared to ABIDE without version
			Specificity	0.721 (0.685 - 0.755)	p = 0.072*
		ABIDE I + ABIDE II	Sensitivity	0.692 (0.658 - 0.724)	p = 0.087*
			Specificity	0.733 (0.684 - 0.777)	p = 0.345*
	Database (only SVM)	ABIDE without version	Sensitivity	0.761 (0.698 - 0.815)
			Specificity	0.767 (0.676 - 0.838)
		ABIDE I preprocessed	Sensitivity	0.760 (0.707 - 0.805)	p = 0.920
			Specificity	0.764 (0.706 - 0.814)	p = 0.815
	ABIDE (any) x others	ABIDE (any)	Sensitivity	0.730 (0.710 - 0.750)
			Specificity	0.744 (0.720 - 0.767)
		Others	Sensitivity	0.818 (0.734 - 0.881)	p = 0.022
			Specificity	0.830 (0.725 - 0.900)	p = 0.049
	Atlas	AAL116	Sensitivity	0.780 (0.741 - 0.814)
			Specificity	0.784 (0.731 - 0.829)
		AAL90	Sensitivity	0.692 (0.614 - 0.760)	p = 0.045**	**Compared to AAL116
			Specificity	0.749 (0.687 - 0.801)	p = 0.375**
		CC200	Sensitivity	0.680 (0.654 - 0.704)	p < 0.001**
			Specificity	0.644 (0.607 - 0.679)	p < 0.001**
	Number of ROIs	Overall	Sensitivity		p = 0.027
			Specificity		p = 0.019
		SVM subgroup	Sensitivity		p = 0.028
			Specificity		p = 0.085
	RoB of the index test	Low	Sensitivity	0.721 (0.696 - 0.744)
			Specificity	0.699 (0.662 - 0.733)
		Unclear	Sensitivity	0.799 (0.757 - 0.835)	p = 0.005¹	¹Compared to Low
			Specificity	0.812 (0.772 - 0.847)	p < 0.001¹
		High	Sensitivity	0.697 (0.659 - 0.731)	p = 0.278¹; p = 0.001²	²Compared to Unclear
			Specificity	0.767 (0.734 - 0.797)	p = 0.009¹; p = 0.107²
	RoB of the index test (split)	Low (temporal/geographic)	Sensitivity	0.704 (0.673 - 0.733)
			Specificity	0.679 (0.642 - 0.713)
		Low (split-sample)	Sensitivity	0.730 (0.691 - 0.765)
			Specificity	0.721 (0.651 - 0.782)
		Unclear	Sensitivity	0.799 (0.757 - 0.835)	p = 0.008'; p = 0.036''	'Compared to Low (temporal/geographic)
			Specificity	0.812 (0.772 - 0.847)	p < 0.001'; p = 0.007''	''Compared to Low (split-sample)
		High	Sensitivity	0.697 (0.659 - 0.731)	p = 0.591'; p = 0.227''; p = 0.001'''	'''Compared to Unclear
			Specificity	0.767 (0.734 - 0.797)	p = 0.001'; p = 0.135''; p = 0.107'''
	Low RoB	One	Sensitivity	0.748 (0.718 - 0.776)
			Specificity	0.786 (0.758 - 0.811)
		Two	Sensitivity	0.719 (0.694 - 0.744)	p = 0.306
			Specificity	0.696 (0.659 - 0.730)	p < 0.001
	Feature	PC	Sensitivity	0.689 (0.668 - 0.709)
			Specificity	0.683 (0.643 - 0.721)
		PC (Fisher)	Sensitivity	0.757 (0.703 - 0.805)	p = 0.004^	^Compared to PC
			Specificity	0.808 (0.756 - 0.850)	p < 0.001^
		Other	Sensitivity	0.734 (0.706 - 0.760)	p = 0.032^; p = 0.298^^	^^Compared to PC (Fisher)
			Specificity	0.751 (0.717 - 0.783)	p = 0.014^; p = 0.087^^
	The cells in yellow indicate the p-values below 0.05 in the main analysis but above this value in the sensitivity analysis.
	The cells in green indicate the p-values above 0.05 in the main analysis but below this value in the sensitivity analysis.
