# Supplementary material for: rs-fMRI and machine learning for ASD diagnosis: a systematic review and meta-analysis
Source: Sci Rep. 2022 Apr 11;12:6030. doi: 10.1038/s41598-022-09821-6 (PMC9001715; doi:10.1038/s41598-022-09821-6)
Supplement: Supplementary file 9 — Supplementary Table S8. [file 41598_2022_9821_MOESM9_ESM.xlsx]

## Sheet: Plan1
INCLUSION AND EXCLUSION CRITERIA
Exclusion criteria (EC)
EC1	Publications in which the search keywords do not appear in the title, abstract and/or text of the publication (excludes the keywords field, the sections thanks, authors biography, bibliographical references and attachments).
EC2	Reviews whose main focus was not the classification between ASD and TD using rs-fMRI and ML.
EC3	Publications that deal with the genetic basis of ASD.
EC4	Publications that seek to define or analyze treatments for ASD.
EC5	Publications that seek to predict the evolution of ASD.
EC6	Publications on ASD that exclusively use other types of brain imaging rather than rs-fMRI.
EC7	Publications that address the classification of ASD and use fMRI, but in specific experiments and not in resting state.
EC8	Publications that mention ASD but it is not the main focus.
EC9	Publications whose objective is to find the relationship between ASD symptoms and the functional connectivity of the brain.
EC10	Publications that seek to understand and characterize the ASD brain network, but do not perform the classification of subjects.
EC11	Publications that are not scientific articles.
EC12	Publications that seek to classify subjects in relation to ASD severity rather than ASD versus TD.
EC13	Publications that address the ASD classification and use rs-fMRI, but do not use ML for classification.
EC14*	Publications that use rs-fMRI, ML, and data from ASD subjects for classification, but do not classify explicitly between ASD and TD.
EC15**	Publications that seek to determine the best modeling choices for ASD classification using rs-fMRI and ML but do not present the classification results directly.
EC16**	Publications whose objective is to find the relationship between functional connectivity and specific activities but do not perform the classification of subjects.
EC17**	Publications related to video-based ASD detection.
EC18**	Articles not published in English.
	* Criteria created after starting the process, during the first search or ** during the second search.
Inclusion criteria (IC)
IC1	Publications that use ML techniques to classify subjects between ASD and TD, based only on rs-fMRI.
IC2	Publications that present guidelines for the application of ML techniques in the classification of brain images, as long as they treat rs-fMRI and ASD and present classification results.
IC3	Publications that use ML techniques to classify individuals between ASD and TD based on rs-fMRI together with other data types.
IC4	Publications that use ML techniques and rs-fMRI to distinguish ASD from other disorders, as long as they also perform the classification between ASD and TD.
